# Supplementary material for: 2-[4-(Azido­meth­yl)phen­yl]benzonitrile
Source: Acta Crystallogr Sect E Struct Rep Online. 2012 Jun 30;68(Pt 7):o2297. doi: 10.1107/S1600536812029261 (PMC3394073; doi:10.1107/S1600536812029261)
Supplement: Supplementary file 1 [file e-68-o2297-sup1.cif]

##############################################################################
#                                                                            #
# This CIF contains the data in a paper accepted for publication in          #
# Acta Crystallographica Section E. It conforms to the requirements of       #
# Notes for Authors for Acta Crystallographica Section E, and has been       #
# peer reviewed under the auspices of the IUCr Commission on Journals.       #
#                                                                            #
# Full details of the Crystallographic Information File format               #
# are given in the paper "The Crystallographic Information File (CIF):       #
# a New Standard Archive File for Crystallography" by S. R. Hall, F. H.      #
# Allen and I. D. Brown [Acta Cryst. (1991), A47, 655-685].                  #
#                                                                            #
# The current version of the core CIF dictionary is obtainable from          #
# ftp://ftp.iucr.org/pub/cif_core.dic.                                       #
#                                                                            #
# Software is freely available for graphical display of the structure(s)     #
# in this CIF. For information consult the CIF software page                 #
# http://www.iucr.org/resources/cif/software.                                #
#                                                                            #
# This file may be used for bona fide research purposes within the           #
# scientific community so long as proper attribution is given to the journal # 
# article from which it was obtained.                                        #
#                                                                            #
##############################################################################
data_I
_audit_creation_method     SHELXL-97
_chemical_name_systematic
;
2-[4-(Azidomethyl)phenyl]benzonitrile
;
_chemical_name_common     ?
_chemical_formula_moiety     'C14 H10 N4'
_chemical_formula_sum     'C14 H10 N4'
_chemical_formula_iupac     'C14 H10 N4'
_chemical_formula_weight     234.26
_chemical_melting_point     ?
_symmetry_cell_setting     triclinic
_symmetry_space_group_name_H-M     'P -1'
_symmetry_space_group_name_Hall     '-P 1'
loop_
    _symmetry_equiv_pos_as_xyz
    'x, y, z'
    '-x, -y, -z'
_cell_length_a     8.0763(16)
_cell_length_b     8.2183(16)
_cell_length_c     10.116(2)
_cell_angle_alpha     76.22(3)
_cell_angle_beta     69.36(3)
_cell_angle_gamma     85.94(3)
_cell_volume     610.2(2)
_cell_formula_units_Z     2
_cell_measurement_reflns_used     2748
_cell_measurement_theta_min     2.6024
_cell_measurement_theta_max     27.380
_cell_measurement_temperature     293(2)
_exptl_crystal_description     'prism'
_exptl_crystal_colour     'colorless'
_exptl_crystal_size_max     0.2000
_exptl_crystal_size_mid     0.2000
_exptl_crystal_size_min     0.2000
_exptl_crystal_density_diffrn     1.275
_exptl_crystal_density_meas     ?
_exptl_crystal_density_method     'not measured'
_exptl_crystal_F_000     244
_exptl_absorpt_coefficient_mu     0.081
_exptl_absorpt_correction_type     none
_exptl_absorpt_process_details     ?
_exptl_absorpt_correction_T_min     ?
_exptl_absorpt_correction_T_max     ?
_exptl_special_details
;
;
_diffrn_ambient_temperature     293(2)
_diffrn_radiation_type     MoK\a
_diffrn_radiation_wavelength     0.71073
_diffrn_radiation_source     'fine-focus sealed tube'
_diffrn_radiation_monochromator     graphite
_diffrn_measurement_device_type     'Rigaku Mercury2'
_diffrn_measurement_method     'CCD_Profile_fitting'
_diffrn_detector_area_resol_mean     13.6612
_diffrn_reflns_number     6204
_diffrn_reflns_av_R_equivalents     0.0348
_diffrn_reflns_av_sigmaI/netI     0.0485
_diffrn_reflns_theta_min     3.49
_diffrn_reflns_theta_max     27.38
_diffrn_reflns_theta_full     27.38
_diffrn_measured_fraction_theta_max     0.990
_diffrn_measured_fraction_theta_full     0.990
_diffrn_reflns_limit_h_min     -10
_diffrn_reflns_limit_h_max     10
_diffrn_reflns_limit_k_min     -10
_diffrn_reflns_limit_k_max     10
_diffrn_reflns_limit_l_min     -13
_diffrn_reflns_limit_l_max     13
_diffrn_standards_number     ?
_diffrn_standards_interval_count     ?
_diffrn_standards_interval_time     ?
_diffrn_standards_decay_%     ?
_refine_special_details
;
Refinement of <i>F</i>^2^ against ALL reflections. The weighted <i>R</i>-factor
<i>wR</i> and goodness of fit <i>S</i> are based on <i>F</i>^2^, conventional
<i>R</i>-factors <i>R</i> are based on <i>F</i>, with <i>F</i> set to zero for
negative <i>F</i>^2^. The threshold expression of <i>F</i>^2^ >
\s(<i>F</i>^2^) is used only for calculating <i>R</i>-factors(gt) <i>etc</i>.
and is not relevant to the choice of reflections for refinement.
<i>R</i>-factors based on <i>F</i>^2^ are statistically about twice as large
as those based on <i>F</i>, and <i>R</i>- factors based on ALL data will be
even larger.
;
_reflns_number_total     2748
_reflns_number_gt     1559
_reflns_threshold_expression     I>2sigma(I)
_refine_ls_structure_factor_coef     Fsqd
_refine_ls_matrix_type     full
_refine_ls_R_factor_all     0.1096
_refine_ls_R_factor_gt     0.0582
_refine_ls_wR_factor_gt     0.1252
_refine_ls_wR_factor_ref     0.1459
_refine_ls_goodness_of_fit_ref     1.017
_refine_ls_restrained_S_all     1.017
_refine_ls_number_reflns     2748
_refine_ls_number_parameters     163
_refine_ls_number_restraints     0
_refine_ls_hydrogen_treatment     constr
_refine_ls_weighting_scheme     calc
_refine_ls_weighting_details
         'calc w=1/[\s^2^(Fo^2^)+(0.0613P)^2^+0.0517P] where P=(Fo^2^+2Fc^2^)/3'
_atom_sites_solution_hydrogens     geom
_atom_sites_solution_primary     direct
_atom_sites_solution_secondary     difmap
_refine_ls_shift/su_max     0.001
_refine_ls_shift/su_mean     0.000
_refine_diff_density_max     0.136
_refine_diff_density_min     -0.209
_refine_ls_extinction_method     none
_refine_ls_extinction_coef     ?
loop_
    _atom_type_symbol
    _atom_type_description
    _atom_type_scat_dispersion_real
    _atom_type_scat_dispersion_imag
    _atom_type_scat_source
    'C' 'C' 0.0033 0.0016
                         'International Tables Vol C Tables 4.2.6.8 and 6.1.1.4'
    'H' 'H' 0.0000 0.0000
                         'International Tables Vol C Tables 4.2.6.8 and 6.1.1.4'
    'N' 'N' 0.0061 0.0033
                         'International Tables Vol C Tables 4.2.6.8 and 6.1.1.4'
_computing_data_collection     'CrystalClear (Rigaku, 2005)'
_computing_cell_refinement     'CrystalClear (Rigaku, 2005)'
_computing_data_reduction     'CrystalClear (Rigaku, 2005)'
_computing_structure_solution     'SHELXS97 (Sheldrick, 2008)'
_computing_structure_refinement     'SHELXL97 (Sheldrick, 2008)'
_computing_molecular_graphics     'SHELXTL (Sheldrick, 2008)'
_computing_publication_material     'SHELXTL (Sheldrick, 2008)'
loop_
    _atom_site_type_symbol
    _atom_site_label
    _atom_site_fract_x
    _atom_site_fract_y
    _atom_site_fract_z
    _atom_site_U_iso_or_equiv
    _atom_site_adp_type
    _atom_site_calc_flag
    _atom_site_refinement_flags
    _atom_site_occupancy
    _atom_site_symmetry_multiplicity
    _atom_site_disorder_assembly
    _atom_site_disorder_group
    C C7 0.0733(2) 0.6414(2) 0.1795(2) 0.0441(5) Uani d . 1 1 . .
    C C1 -0.0353(2) 0.7492(2) 0.2778(2) 0.0444(5) Uani d . 1 1 . .
    C C9 0.2358(3) 0.3876(2) 0.1389(2) 0.0519(5) Uani d . 1 1 . .
    H H9A 0.2727 0.2827 0.1769 0.062 Uiso calc R 1 1 . .
    C C11 0.2308(3) 0.6036(3) -0.0645(2) 0.0565(5) Uani d . 1 1 . .
    H H11A 0.2629 0.6449 -0.1643 0.068 Uiso calc R 1 1 . .
    C C8 0.1297(2) 0.4830(2) 0.2324(2) 0.0482(5) Uani d . 1 1 . .
    H H8A 0.0957 0.4404 0.3321 0.058 Uiso calc R 1 1 . .
    C C3 -0.2866(3) 0.7958(2) 0.4875(2) 0.0545(5) Uani d . 1 1 . .
    H H3A -0.3858 0.7539 0.5675 0.065 Uiso calc R 1 1 . .
    C C12 0.1262(3) 0.7001(2) 0.0292(2) 0.0538(5) Uani d . 1 1 . .
    H H12A 0.0908 0.8055 -0.0091 0.065 Uiso calc R 1 1 . .
    C C6 0.0093(3) 0.9192(2) 0.2491(2) 0.0579(6) Uani d . 1 1 . .
    H H6A 0.1082 0.9631 0.1695 0.070 Uiso calc R 1 1 . .
    C C2 -0.1865(2) 0.6899(2) 0.3994(2) 0.0446(5) Uani d . 1 1 . .
    C C14 0.4070(3) 0.3449(3) -0.1131(2) 0.0662(6) Uani d . 1 1 . .
    H H14A 0.4233 0.4016 -0.2127 0.079 Uiso calc R 1 1 . .
    H H14B 0.5220 0.3337 -0.1020 0.079 Uiso calc R 1 1 . .
    C C10 0.2877(2) 0.4470(2) -0.0112(2) 0.0499(5) Uani d . 1 1 . .
    C C13 -0.2470(3) 0.5166(3) 0.4378(2) 0.0555(5) Uani d . 1 1 . .
    C C5 -0.0900(3) 1.0228(3) 0.3361(2) 0.0655(6) Uani d . 1 1 . .
    H H5A -0.0571 1.1349 0.3142 0.079 Uiso calc R 1 1 . .
    C C4 -0.2381(3) 0.9620(2) 0.4556(2) 0.0612(6) Uani d . 1 1 . .
    H H4A -0.3041 1.0327 0.5137 0.073 Uiso calc R 1 1 . .
    N N1 -0.2994(3) 0.3814(2) 0.4726(2) 0.0849(7) Uani d . 1 1 . .
    N N3 0.4183(2) 0.0789(2) -0.14723(19) 0.0640(5) Uani d . 1 1 . .
    N N2 0.3271(3) 0.1777(2) -0.0802(2) 0.0799(6) Uani d . 1 1 . .
    N N4 0.4870(3) -0.0238(3) -0.2027(3) 0.1025(8) Uani d . 1 1 . .
loop_
    _atom_site_aniso_label
    _atom_site_aniso_U_11
    _atom_site_aniso_U_22
    _atom_site_aniso_U_33
    _atom_site_aniso_U_12
    _atom_site_aniso_U_13
    _atom_site_aniso_U_23
    C7 0.0391(10) 0.0458(11) 0.0475(11) 0.0000(8) -0.0138(9) -0.0123(9)
    C1 0.0476(11) 0.0399(10) 0.0465(11) 0.0041(9) -0.0176(9) -0.0100(9)
    C9 0.0494(11) 0.0464(11) 0.0566(13) 0.0062(9) -0.0146(10) -0.0128(10)
    C11 0.0573(12) 0.0613(13) 0.0447(11) -0.0030(11) -0.0098(10) -0.0113(10)
    C8 0.0487(11) 0.0478(11) 0.0465(11) 0.0024(9) -0.0139(10) -0.0123(9)
    C3 0.0575(12) 0.0490(12) 0.0486(12) 0.0016(10) -0.0079(10) -0.0120(10)
    C12 0.0551(12) 0.0487(11) 0.0511(12) 0.0022(10) -0.0140(10) -0.0062(10)
    C6 0.0596(13) 0.0462(11) 0.0567(13) -0.0065(10) -0.0073(11) -0.0084(10)
    C2 0.0479(11) 0.0382(10) 0.0467(11) 0.0005(9) -0.0140(9) -0.0114(9)
    C14 0.0547(13) 0.0708(15) 0.0653(15) -0.0037(12) -0.0034(11) -0.0266(12)
    C10 0.0395(10) 0.0560(12) 0.0525(12) -0.0037(9) -0.0080(9) -0.0202(10)
    C13 0.0507(12) 0.0486(12) 0.0593(13) 0.0009(10) -0.0055(10) -0.0185(11)
    C5 0.0763(16) 0.0402(11) 0.0744(16) -0.0047(11) -0.0167(13) -0.0153(11)
    C4 0.0704(14) 0.0466(12) 0.0632(14) 0.0088(11) -0.0148(12) -0.0212(11)
    N1 0.0769(14) 0.0530(12) 0.1028(17) -0.0111(11) 0.0031(12) -0.0261(12)
    N3 0.0634(12) 0.0643(12) 0.0597(12) 0.0051(10) -0.0131(10) -0.0197(10)
    N2 0.0686(12) 0.0743(13) 0.0863(14) -0.0054(11) 0.0052(11) -0.0461(12)
    N4 0.1053(18) 0.0736(15) 0.1081(19) 0.0189(14) -0.0048(15) -0.0375(14)
_geom_special_details
;
All e.s.d.'s (except the e.s.d. in the dihedral angle between two l.s. planes)
are estimated using the full covariance matrix. The cell e.s.d.'s are taken
into account individually in the estimation of e.s.d.'s in distances, angles
and torsion angles; correlations between e.s.d.'s in cell parameters are only
used when they are defined by crystal symmetry. An approximate (isotropic)
treatment of cell e.s.d.'s is used for estimating e.s.d.'s involving l.s.
planes.
;
loop_
    _geom_bond_atom_site_label_1
    _geom_bond_atom_site_label_2
    _geom_bond_site_symmetry_2
    _geom_bond_distance
    _geom_bond_publ_flag
    C7 C8 . 1.395(2) ?
    C7 C12 . 1.397(3) ?
    C7 C1 . 1.496(2) ?
    C1 C6 . 1.403(2) ?
    C1 C2 . 1.408(3) ?
    C9 C8 . 1.389(2) ?
    C9 C10 . 1.395(3) ?
    C9 H9A . 0.9300 ?
    C11 C10 . 1.386(3) ?
    C11 C12 . 1.393(3) ?
    C11 H11A . 0.9300 ?
    C8 H8A . 0.9300 ?
    C3 C4 . 1.378(3) ?
    C3 C2 . 1.403(2) ?
    C3 H3A . 0.9300 ?
    C12 H12A . 0.9300 ?
    C6 C5 . 1.381(3) ?
    C6 H6A . 0.9300 ?
    C2 C13 . 1.456(3) ?
    C14 N2 . 1.474(3) ?
    C14 C10 . 1.514(3) ?
    C14 H14A . 0.9700 ?
    C14 H14B . 0.9700 ?
    C13 N1 . 1.146(2) ?
    C5 C4 . 1.385(3) ?
    C5 H5A . 0.9300 ?
    C4 H4A . 0.9300 ?
    N3 N4 . 1.128(2) ?
    N3 N2 . 1.220(2) ?
loop_
    _geom_angle_atom_site_label_1
    _geom_angle_atom_site_label_2
    _geom_angle_atom_site_label_3
    _geom_angle_site_symmetry_1
    _geom_angle_site_symmetry_3
    _geom_angle
    _geom_angle_publ_flag
    C8 C7 C12 . . 117.61(17) ?
    C8 C7 C1 . . 122.25(17) ?
    C12 C7 C1 . . 120.11(17) ?
    C6 C1 C2 . . 116.68(17) ?
    C6 C1 C7 . . 120.17(17) ?
    C2 C1 C7 . . 123.13(16) ?
    C8 C9 C10 . . 120.86(18) ?
    C8 C9 H9A . . 119.6 ?
    C10 C9 H9A . . 119.6 ?
    C10 C11 C12 . . 120.88(19) ?
    C10 C11 H11A . . 119.6 ?
    C12 C11 H11A . . 119.6 ?
    C9 C8 C7 . . 121.18(18) ?
    C9 C8 H8A . . 119.4 ?
    C7 C8 H8A . . 119.4 ?
    C4 C3 C2 . . 120.07(19) ?
    C4 C3 H3A . . 120.0 ?
    C2 C3 H3A . . 120.0 ?
    C11 C12 C7 . . 121.20(19) ?
    C11 C12 H12A . . 119.4 ?
    C7 C12 H12A . . 119.4 ?
    C5 C6 C1 . . 121.59(19) ?
    C5 C6 H6A . . 119.2 ?
    C1 C6 H6A . . 119.2 ?
    C3 C2 C1 . . 121.39(17) ?
    C3 C2 C13 . . 117.21(17) ?
    C1 C2 C13 . . 121.39(16) ?
    N2 C14 C10 . . 109.67(17) ?
    N2 C14 H14A . . 109.7 ?
    C10 C14 H14A . . 109.7 ?
    N2 C14 H14B . . 109.7 ?
    C10 C14 H14B . . 109.7 ?
    H14A C14 H14B . . 108.2 ?
    C11 C10 C9 . . 118.27(17) ?
    C11 C10 C14 . . 120.86(19) ?
    C9 C10 C14 . . 120.84(19) ?
    N1 C13 C2 . . 177.4(2) ?
    C6 C5 C4 . . 120.90(19) ?
    C6 C5 H5A . . 119.6 ?
    C4 C5 H5A . . 119.6 ?
    C3 C4 C5 . . 119.36(19) ?
    C3 C4 H4A . . 120.3 ?
    C5 C4 H4A . . 120.3 ?
    N4 N3 N2 . . 172.5(2) ?
    N3 N2 C14 . . 115.65(18) ?
loop_
    _geom_hbond_atom_site_label_D
    _geom_hbond_atom_site_label_H
    _geom_hbond_atom_site_label_A
    _geom_hbond_site_symmetry_A
    _geom_hbond_distance_DH
    _geom_hbond_distance_HA
    _geom_hbond_distance_DA
    _geom_hbond_angle_DHA
    C14 H14B Cg 2_665 0.97 2.7484 3.642(3) 154
data_global
_journal_date_recd_electronic     2012-06-20
_journal_date_accepted     2012-06-27
_journal_name_full     'Acta Crystallographica, Section E'
_journal_year     2012
_journal_volume     68
_journal_issue      7
_journal_page_first     o2297
_journal_page_last     o2297
_journal_paper_category     QO
_journal_paper_doi     10.1107/S1600536812029261
_journal_coeditor_code     XU5575
_publ_contact_author_name     'Bo Peng'
_publ_contact_author_address
;
Department of Applied Chemistry,
Nanjing College of Chemical Technology,
Nanjing 210048, People's Republic of China
;
_publ_contact_author_email     pengbnjcc@126.com
_publ_contact_author_fax     ?
_publ_contact_author_phone     ?
_publ_section_title
;
2-[4-(Azidomethyl)phenyl]benzonitrile
;
loop_
    _publ_author_name
    _publ_author_address
    'Peng, Bo'
;
Department of Applied Chemistry,
Nanjing College of Chemical Technology,
Nanjing 210048, People's Republic of China
;
