# Supplementary material for: 2-[4-(Azido­meth­yl)phen­yl]benzonitrile
Source: Acta Crystallogr Sect E Struct Rep Online. 2012 Jun 30;68(Pt 7):o2297. doi: 10.1107/S1600536812029261 (PMC3394073; doi:10.1107/S1600536812029261)
Supplement: Supplementary file 2 [file e-68-o2297-Isup2.hkl]

# 
# h,k,l, Fc-squared, Fo-squared, sigma(Fo-squared) and status flag 
# 
data_I
_shelx_title ' 1 in P-1' 
_shelx_refln_list_code          4 
_shelx_F_calc_maximum      116.67 
_exptl_crystal_F_000       244.00 
_reflns_d_resolution_high  0.7726 
 
loop_ 
 _symmetry_equiv_pos_as_xyz 
 'x, y, z' 
 '-x, -y, -z' 
 
_cell_length_a     8.0763 
_cell_length_b     8.2183 
_cell_length_c    10.1160 
_cell_angle_alpha  76.221 
_cell_angle_beta   69.363 
_cell_angle_gamma  85.939 
 
_shelx_F_squared_multiplier     1.000 
 
loop_ 
 _refln_index_h 
 _refln_index_k 
 _refln_index_l 
 _refln_F_squared_calc 
 _refln_F_squared_meas 
 _refln_F_squared_sigma 
 _refln_observed_status 
   2   0   0      644.48      639.82      5.00 o 
   3   0   0       51.40       51.05      1.00 o 
   4   0   0      172.51      181.96      2.84 o 
   5   0   0       35.34       33.12      1.18 o 
   6   0   0       65.29       58.73      1.86 o 
   7   0   0       10.07       10.42      1.71 o 
   8   0   0        1.22       -0.31      1.36 o 
   9   0   0        0.04       -0.07      1.47 o 
  -9   1   0        0.09        1.40      1.25 o 
  -8   1   0        5.34        5.61      1.55 o 
  -7   1   0        2.60        5.01      0.90 o 
  -6   1   0       62.69       57.50      1.90 o 
  -5   1   0       26.42       26.54      1.20 o 
  -4   1   0       19.63       17.34      0.81 o 
  -3   1   0        7.13        8.08      0.74 o 
  -2   1   0      271.01      280.35      2.17 o 
  -1   1   0      206.04      193.50      3.93 o 
   1   1   0     1395.12     1345.65      7.48 o 
   2   1   0     4448.12     4570.05     29.70 o 
   3   1   0       95.33       91.79      2.31 o 
   4   1   0       18.26       19.80      1.11 o 
   5   1   0        1.10        1.22      0.53 o 
   6   1   0        2.49        1.91      0.71 o 
   7   1   0       10.49        8.52      1.37 o 
   8   1   0       16.24       17.61      1.48 o 
   9   1   0        2.26        1.26      2.31 o 
  -9   2   0        0.17       -1.36      2.20 o 
  -8   2   0        5.39        6.55      2.10 o 
  -7   2   0        0.44       -0.44      1.00 o 
  -6   2   0       66.10       71.90      3.83 o 
  -5   2   0        7.88        7.12      0.63 o 
  -4   2   0      299.56      297.43      3.07 o 
  -3   2   0      133.17      136.23      3.00 o 
  -2   2   0       96.29      107.91      3.20 o 
  -1   2   0       55.68       53.68      1.13 o 
   0   2   0      547.93      509.88      4.20 o 
   1   2   0      407.72      399.59      3.36 o 
   2   2   0       48.43       40.34      0.75 o 
   3   2   0       72.64       78.93      2.23 o 
   4   2   0        2.91        4.20      0.56 o 
   5   2   0        8.77       12.48      1.36 o 
   6   2   0        5.80        7.38      0.91 o 
   7   2   0        0.01        0.02      0.76 o 
   8   2   0       25.84       24.38      3.10 o 
   9   2   0        3.89        3.67      2.52 o 
  -9   3   0        0.02       -0.56      1.48 o 
  -8   3   0        1.52        1.85      1.51 o 
  -7   3   0       92.19      102.21      4.48 o 
  -6   3   0       48.31       48.04      2.85 o 
  -5   3   0        6.13        6.53      1.41 o 
  -4   3   0       98.16      108.75      5.61 o 
  -3   3   0      165.83      178.60      4.08 o 
  -2   3   0       33.46       33.40      0.72 o 
  -1   3   0        1.56        1.85      0.33 o 
   0   3   0      719.14      735.36      8.09 o 
   1   3   0       10.71       16.65      0.76 o 
   2   3   0      232.02      227.98      2.70 o 
   3   3   0      162.10      156.23      4.52 o 
   4   3   0      108.56      101.26      1.87 o 
   5   3   0       26.91       27.76      1.32 o 
   6   3   0        0.19        0.99      1.03 o 
   7   3   0        1.39        3.31      1.54 o 
   8   3   0        2.46        5.38      1.76 o 
   9   3   0        0.21       -1.14      1.94 o 
  -9   4   0        2.21        1.31      1.78 o 
  -8   4   0        3.31        7.61      2.02 o 
  -7   4   0        2.89        4.30      2.41 o 
  -6   4   0       82.47       86.94      4.01 o 
  -5   4   0       11.01       12.96      1.85 o 
  -4   4   0      189.01      193.26      7.56 o 
  -3   4   0       45.90       44.54      2.15 o 
  -2   4   0        0.21        0.49      0.87 o 
  -1   4   0        1.96        2.98      0.86 o 
   0   4   0        5.47        6.55      0.58 o 
   1   4   0      245.86      243.30      5.80 o 
   2   4   0       73.00       70.71      1.71 o 
   3   4   0       40.08       41.85      1.10 o 
   4   4   0      176.90      162.80      4.14 o 
   5   4   0       24.72       27.75      2.21 o 
   6   4   0       22.37       26.42      2.30 o 
   7   4   0        1.68        5.44      1.63 o 
   8   4   0        4.85        4.06      2.15 o 
  -8   5   0        0.29       -1.71      1.71 o 
  -7   5   0       12.11       12.58      2.14 o 
  -6   5   0        6.23        8.60      1.82 o 
  -5   5   0        0.37        0.39      2.57 o 
  -4   5   0      140.46      140.61      4.75 o 
  -3   5   0       11.04       10.04      1.37 o 
  -2   5   0       24.43       22.66      1.07 o 
  -1   5   0        1.83        1.61      0.81 o 
   0   5   0       25.01       24.12      1.11 o 
   1   5   0      225.82      228.87      3.77 o 
   2   5   0      113.61      121.31      2.35 o 
   3   5   0       79.74       76.10      1.75 o 
   4   5   0        0.30        1.93      1.18 o 
   5   5   0      121.03      124.91      4.74 o 
   6   5   0        1.13        3.33      1.54 o 
   7   5   0        7.19        7.93      1.99 o 
   8   5   0        7.51       10.40      2.31 o 
  -8   6   0        0.02       -0.73      1.74 o 
  -7   6   0        8.18        9.86      2.89 o 
  -6   6   0        0.00       -1.48      1.48 o 
  -5   6   0       21.57       22.94      2.48 o 
  -4   6   0       53.62       51.30      3.04 o 
  -3   6   0       64.66       62.95      6.82 o 
  -2   6   0       46.86       47.11      2.35 o 
  -1   6   0       15.68       13.39      1.64 o 
   0   6   0       12.79       11.83      0.98 o 
   1   6   0        5.49        6.31      1.06 o 
   2   6   0        0.12       -0.14      0.50 o 
   3   6   0       18.34       19.03      1.92 o 
   4   6   0        7.16        9.47      1.64 o 
   5   6   0        9.33        8.03      2.26 o 
   6   6   0        2.05        1.63      1.51 o 
   7   6   0        0.14        0.56      2.47 o 
  -7   7   0        1.00        6.94      2.36 o 
  -6   7   0        1.84       -0.97      1.52 o 
  -5   7   0        4.48        5.83      1.88 o 
  -4   7   0        3.25        4.62      1.78 o 
  -3   7   0      103.98      116.04      4.78 o 
  -2   7   0        8.43        9.25      1.18 o 
  -1   7   0       54.43       53.21      2.57 o 
   0   7   0       37.57       34.81      1.67 o 
   1   7   0       54.18       47.74      2.42 o 
   2   7   0        5.30        4.93      1.09 o 
   3   7   0       10.25       10.70      2.36 o 
   4   7   0        1.91        3.39      1.51 o 
   5   7   0        0.28       -1.46      1.46 o 
   6   7   0        8.08        7.61      2.02 o 
   7   7   0        1.30        2.27      1.88 o 
  -6   8   0        0.51       -1.58      1.92 o 
  -5   8   0        0.00       -0.13      1.45 o 
  -4   8   0        3.36        4.84      1.97 o 
  -3   8   0        2.02        2.24      1.45 o 
  -2   8   0        3.35        2.01      1.25 o 
  -1   8   0        1.56        4.22      1.12 o 
   0   8   0        0.60        2.32      0.89 o 
   1   8   0       28.50       28.22      1.91 o 
   2   8   0        1.02        2.29      1.31 o 
   3   8   0        3.01        5.41      1.84 o 
   4   8   0        0.66        3.08      1.69 o 
   5   8   0        1.14        0.31      1.56 o 
   6   8   0       16.77       14.34      2.90 o 
  -4   9   0        1.83        1.36      1.85 o 
  -3   9   0        0.19       -0.26      1.36 o 
  -2   9   0       11.83       11.44      1.96 o 
  -1   9   0        0.60       -0.41      1.08 o 
   0   9   0        6.86        8.01      1.73 o 
   1   9   0        0.07        0.70      1.52 o 
   2   9   0        2.23        1.10      1.56 o 
   3   9   0        1.23        1.04      1.61 o 
   4   9   0        0.13       -0.02      1.46 o 
  -2  10   0        7.49        6.72      3.36 o 
  -1  10   0        0.17       -0.84      2.41 o 
   0  10   0        2.52        3.25      2.94 o 
   1  10   0        0.12        0.63      1.99 o 
   2  10   0        3.26        5.80      2.11 o 
   0 -10   1        0.19       -2.10      2.83 o 
   1 -10   1        0.02        2.20      2.73 o 
  -3  -9   1        0.33        1.52      1.64 o 
  -2  -9   1        3.90        2.14      1.94 o 
  -1  -9   1        7.54        6.69      2.12 o 
   0  -9   1        3.41        2.03      3.41 o 
   1  -9   1        0.94       -0.84      1.89 o 
   2  -9   1        4.60        3.45      1.49 o 
   3  -9   1        0.07       -0.18      1.42 o 
   4  -9   1        1.05        3.90      2.03 o 
  -5  -8   1        1.90        5.69      4.83 o 
  -4  -8   1        2.17        4.50      2.07 o 
  -3  -8   1        0.92        1.30      1.94 o 
  -2  -8   1        3.27        7.90      2.02 o 
  -1  -8   1        8.75       10.14      2.26 o 
   0  -8   1        9.13        7.78      1.31 o 
   1  -8   1        1.19        0.71      0.94 o 
   2  -8   1        1.11        1.07      1.22 o 
   3  -8   1        0.91        2.93      1.48 o 
   4  -8   1       45.32       46.87      3.52 o 
   5  -8   1       10.42       11.65      2.27 o 
   6  -8   1        0.83        1.39      1.89 o 
  -6  -7   1        0.11       -1.33      1.79 o 
  -5  -7   1       10.77       15.30      3.36 o 
  -4  -7   1        4.74        6.02      1.78 o 
  -3  -7   1        3.45        3.18      1.59 o 
  -2  -7   1        0.74       -0.31      1.11 o 
  -1  -7   1       26.40       19.92      1.26 o 
   0  -7   1       11.26        8.56      1.35 o 
   1  -7   1        0.00        0.71      1.11 o 
   2  -7   1       37.87       36.84      1.90 o 
   3  -7   1       45.39       48.56      3.41 o 
   4  -7   1       25.57       25.84      2.46 o 
   5  -7   1       25.49       30.43      3.52 o 
   6  -7   1        2.09        3.73      1.96 o 
   7  -7   1       10.87        7.24      2.30 o 
  -7  -6   1        0.04        2.20      2.52 o 
  -6  -6   1        1.43        0.83      1.78 o 
  -5  -6   1        3.49        1.06      1.51 o 
  -4  -6   1        1.36        2.43      1.89 o 
  -3  -6   1        0.32       -2.20      2.20 o 
  -2  -6   1        3.69        3.15      1.89 o 
  -1  -6   1       16.27       15.95      1.11 o 
   0  -6   1        0.47        0.59      0.93 o 
   1  -6   1        0.03        0.24      0.64 o 
   2  -6   1        9.23       10.33      1.27 o 
   3  -6   1        1.09        0.56      1.15 o 
   4  -6   1       11.89        9.11      1.82 o 
   5  -6   1       18.95       20.38      2.26 o 
   6  -6   1        7.31        6.23      1.89 o 
   7  -6   1        1.05       -0.84      1.56 o 
   8  -6   1        1.78        2.56      2.41 o 
  -8  -5   1        1.03        0.35      1.76 o 
  -7  -5   1       25.96       30.11      4.46 o 
  -6  -5   1        3.69        5.49      1.78 o 
  -5  -5   1        8.56        9.41      1.88 o 
  -4  -5   1       30.33       29.80      2.42 o 
  -3  -5   1      141.38      132.11      7.92 o 
  -2  -5   1       71.58       62.29      3.22 o 
  -1  -5   1        1.81        1.62      0.54 o 
   0  -5   1        0.21        1.66      0.60 o 
   1  -5   1       25.79       23.74      1.54 o 
   2  -5   1       12.61       14.07      1.86 o 
   3  -5   1        3.12        4.16      2.41 o 
   4  -5   1       14.03       14.75      1.70 o 
   5  -5   1       11.65       11.78      2.20 o 
   6  -5   1       21.72       20.46      5.93 o 
   7  -5   1       14.81       16.19      2.40 o 
   8  -5   1        0.10        3.43      4.35 o 
  -8  -4   1        0.66        1.11      1.76 o 
  -7  -4   1        3.61        2.46      2.20 o 
  -6  -4   1        1.24        2.54      1.34 o 
  -5  -4   1      317.99      334.82      9.35 o 
  -4  -4   1       43.92       38.25      2.50 o 
  -3  -4   1        2.17        2.40      1.03 o 
  -2  -4   1        0.60        1.19      0.29 o 
  -1  -4   1        2.18        2.83      0.60 o 
   0  -4   1      641.21      706.97      8.00 o 
   1  -4   1      196.61      227.13      4.39 o 
   2  -4   1       17.11       18.39      1.17 o 
   3  -4   1       30.18       31.96      3.11 o 
   4  -4   1        0.50        4.13      1.22 o 
   5  -4   1        0.48       -0.16      0.96 o 
   6  -4   1      138.51      145.98      5.08 o 
   7  -4   1        0.48        3.36      1.55 o 
   8  -4   1        1.59        5.62      3.25 o 
   9  -4   1        0.34        1.36      2.36 o 
  -8  -3   1        1.20        1.78      1.61 o 
  -7  -3   1        3.37        1.78      1.78 o 
  -6  -3   1        1.92        2.28      1.42 o 
  -5  -3   1        4.26        5.78      1.51 o 
  -4  -3   1       22.07       24.40      1.92 o 
  -3  -3   1      293.59      286.80     15.37 o 
  -2  -3   1        3.21        4.95      0.91 o 
  -1  -3   1      140.25      145.80      4.31 o 
   0  -3   1       49.85       47.20      1.03 o 
   1  -3   1      484.88      512.45      6.93 o 
   2  -3   1        3.66        4.49      0.48 o 
   3  -3   1        1.03        3.74      0.89 o 
   4  -3   1        0.47        0.65      0.73 o 
   5  -3   1       36.68       40.61      3.31 o 
   6  -3   1       96.37       94.85      6.35 o 
   7  -3   1        0.97       -0.02      1.00 o 
   8  -3   1       47.60       50.34      3.51 o 
   9  -3   1        0.81        2.79      1.89 o 
  -9  -2   1        8.32        9.65      3.04 o 
  -8  -2   1        0.00        2.41      1.63 o 
  -7  -2   1        3.15        4.85      1.52 o 
  -6  -2   1        0.73        1.01      0.61 o 
  -5  -2   1        8.91       11.83      1.63 o 
  -4  -2   1       12.74       13.13      1.04 o 
  -3  -2   1      163.58      160.46      4.74 o 
  -2  -2   1       32.77       27.30      1.41 o 
  -1  -2   1       11.43        7.31      0.14 o 
   0  -2   1      233.74      232.41      2.35 o 
   1  -2   1      165.54      171.68      2.61 o 
   2  -2   1      337.78      349.32      5.39 o 
   3  -2   1       13.34       12.45      0.70 o 
   4  -2   1      120.33      114.51      3.01 o 
   5  -2   1        2.88        3.44      1.07 o 
   6  -2   1       11.25       12.74      1.58 o 
   7  -2   1        5.53        8.90      2.52 o 
   8  -2   1       93.24       87.56      4.93 o 
   9  -2   1       28.56       29.07      4.30 o 
  -9  -1   1        3.75        0.21      1.99 o 
  -8  -1   1        4.06        1.47      1.37 o 
  -7  -1   1        0.56        0.30      0.71 o 
  -6  -1   1       42.24       43.07      2.48 o 
  -5  -1   1        4.26        4.45      1.15 o 
  -4  -1   1       29.51       30.21      0.98 o 
  -3  -1   1      418.75      484.26      5.27 o 
  -2  -1   1       77.17       74.10      1.34 o 
  -1  -1   1      985.28      951.36      4.76 o 
   0  -1   1     2250.52     2096.88      8.25 o 
   1  -1   1      246.27      245.30      1.71 o 
   2  -1   1      570.42      550.75      8.45 o 
   3  -1   1      107.64      102.10      1.38 o 
   4  -1   1       15.97       16.07      0.80 o 
   5  -1   1        5.71        6.20      0.59 o 
   6  -1   1        0.00        0.87      0.62 o 
   7  -1   1        4.37        4.28      0.80 o 
   8  -1   1        0.02       -0.94      1.57 o 
   9  -1   1        0.21       -0.16      1.22 o 
  -8   0   1        1.02        0.42      1.05 o 
  -7   0   1        1.60        2.18      0.84 o 
  -6   0   1       17.45       17.15      1.21 o 
  -5   0   1       19.04       18.97      1.40 o 
  -4   0   1       24.78       29.28      1.01 o 
  -3   0   1       37.70       37.96      1.00 o 
  -2   0   1     1511.79     1536.50     15.09 o 
  -1   0   1     1004.08      978.79      7.20 o 
   2   0   1       31.04       27.29      0.82 o 
   3   0   1        0.09        1.45      1.10 o 
   4   0   1      259.17      238.98     10.60 o 
   5   0   1       31.65       27.45      1.51 o 
   6   0   1        0.88        1.34      0.60 o 
   7   0   1       11.55       11.47      1.03 o 
   8   0   1        7.25        9.20      1.23 o 
   9   0   1        0.02        0.30      1.16 o 
  -9   1   1        1.37        3.67      2.52 o 
  -8   1   1        1.30        1.01      1.18 o 
  -7   1   1        8.61        8.40      1.26 o 
  -6   1   1       54.84       59.19      3.95 o 
  -5   1   1        8.06        8.60      0.89 o 
  -4   1   1       11.38       12.40      0.91 o 
  -3   1   1       10.18       15.14      0.69 o 
  -2   1   1      136.35      135.95      2.69 o 
  -1   1   1      635.16      598.52      3.62 o 
   1   1   1      366.20      313.14      4.95 o 
   2   1   1     5621.65     5040.23     27.93 o 
   3   1   1      729.95      693.75     15.45 o 
   4   1   1       77.72       75.07      1.77 o 
   5   1   1       56.82       61.07      1.92 o 
   6   1   1       10.10        9.60      0.90 o 
   7   1   1        2.37        4.45      1.39 o 
   8   1   1       30.12       33.14      1.88 o 
   9   1   1        0.14       -1.06      1.06 o 
  -9   2   1        1.57        0.52      2.20 o 
  -8   2   1        0.32        0.24      2.20 o 
  -7   2   1       61.54       57.76      3.83 o 
  -6   2   1       66.29       66.10      3.07 o 
  -5   2   1        5.57        4.70      0.91 o 
  -4   2   1       57.25       58.47      1.37 o 
  -3   2   1      349.95      375.94      4.30 o 
  -2   2   1      163.32      169.76      2.67 o 
  -1   2   1      141.20      140.35      2.24 o 
   0   2   1        5.45        5.72      0.36 o 
   1   2   1       95.83       94.43      4.98 o 
   2   2   1     1021.59      988.98      7.79 o 
   3   2   1       16.42       20.15      1.15 o 
   4   2   1      196.83      201.38      4.14 o 
   5   2   1      156.27      143.70     10.65 o 
   6   2   1        0.76        2.37      1.27 o 
   7   2   1        1.22        0.65      0.74 o 
   8   2   1        0.38        0.22      0.73 o 
   9   2   1        1.93        1.86      1.45 o 
  -9   3   1        1.58        2.36      1.85 o 
  -8   3   1       13.76       14.40      2.62 o 
  -7   3   1       12.54       15.52      2.07 o 
  -6   3   1       75.53       80.99      3.78 o 
  -5   3   1       33.51       36.49      2.25 o 
  -4   3   1       76.55       84.22      3.10 o 
  -3   3   1       10.96       12.57      1.22 o 
  -2   3   1       14.41       12.64      0.51 o 
  -1   3   1        5.33        5.46      0.72 o 
   0   3   1       15.85       16.68      0.58 o 
   1   3   1      353.37      370.75      4.02 o 
   2   3   1      721.16      745.10      8.33 o 
   3   3   1        3.24        4.20      0.42 o 
   4   3   1      149.75      157.69      3.84 o 
   5   3   1       15.92       16.77      1.01 o 
   6   3   1        8.00        8.84      0.88 o 
   7   3   1        0.82        1.90      2.15 o 
   8   3   1        0.13       -0.09      1.13 o 
   9   3   1        1.96        0.74      1.51 o 
  -8   4   1        0.53        3.41      2.73 o 
  -7   4   1        0.39        3.11      1.66 o 
  -6   4   1        2.73        1.94      1.41 o 
  -5   4   1        4.45        6.89      1.57 o 
  -4   4   1      157.42      159.63      4.86 o 
  -3   4   1       14.60       12.32      1.33 o 
  -2   4   1       18.34       20.60      1.10 o 
  -1   4   1       26.15       25.26      1.56 o 
   0   4   1       13.03       12.50      0.69 o 
   1   4   1      252.75      292.09      6.02 o 
   2   4   1      470.59      513.01      7.32 o 
   3   4   1       12.18       12.62      0.96 o 
   4   4   1       14.02       14.19      0.98 o 
   5   4   1       21.47       24.42      1.12 o 
   6   4   1       55.01       50.08      2.18 o 
   7   4   1       58.02       61.10      3.52 o 
   8   4   1        4.20        8.43      1.99 o 
   9   4   1        0.04       -1.38      1.66 o 
  -8   5   1        1.79        5.84      2.11 o 
  -7   5   1        1.90        3.78      3.15 o 
  -6   5   1        3.98        9.48      2.57 o 
  -5   5   1      100.02       97.25      4.15 o 
  -4   5   1       56.41       55.00      3.00 o 
  -3   5   1        8.49        8.99      2.20 o 
  -2   5   1       21.09       17.58      1.75 o 
  -1   5   1        5.01        5.27      1.02 o 
   0   5   1        8.91        7.62      0.68 o 
   1   5   1       81.56       83.44      2.47 o 
   2   5   1       44.53       42.53      1.57 o 
   3   5   1        2.14        4.62      1.21 o 
   4   5   1      215.65      196.73      3.60 o 
   5   5   1       62.84       62.10      2.97 o 
   6   5   1        0.07        0.18      1.94 o 
   7   5   1        7.51        7.16      1.82 o 
   8   5   1        0.40        4.51      3.04 o 
  -7   6   1        1.65        0.70      1.73 o 
  -6   6   1        3.47        1.00      2.26 o 
  -5   6   1       19.59       22.03      4.51 o 
  -4   6   1       59.96       62.93      6.19 o 
  -3   6   1      152.58      148.98      5.15 o 
  -2   6   1      114.99      107.11      3.15 o 
  -1   6   1        1.32        3.31      1.47 o 
   0   6   1       24.42       20.15      1.17 o 
   1   6   1        0.05       -0.08      0.58 o 
   2   6   1       16.02       15.34      1.13 o 
   3   6   1        1.75        2.46      0.68 o 
   4   6   1       36.34       38.29      2.29 o 
   5   6   1        0.01       -1.18      1.18 o 
   6   6   1        3.57        4.72      1.58 o 
   7   6   1        0.17        0.80      3.78 o 
   8   6   1        0.68       -1.92      1.92 o 
  -7   7   1        0.79        1.81      1.99 o 
  -6   7   1        0.92       -1.42      1.71 o 
  -5   7   1        7.03        7.03      1.97 o 
  -4   7   1       13.16       18.85      2.30 o 
  -3   7   1        7.96       11.82      2.00 o 
  -2   7   1      408.29      389.67     12.03 o 
  -1   7   1       74.39       71.77      3.18 o 
   0   7   1        1.20        2.29      1.11 o 
   1   7   1        1.95        2.61      0.89 o 
   2   7   1       39.30       40.34      3.92 o 
   3   7   1        0.45        0.33      0.77 o 
   4   7   1       18.42       15.86      1.90 o 
   5   7   1        1.16        0.56      1.21 o 
   6   7   1        0.00        0.38      1.31 o 
   7   7   1        1.45        1.91      1.59 o 
  -6   8   1        0.20       -0.38      1.54 o 
  -5   8   1        0.69        1.13      1.73 o 
  -4   8   1        0.03        0.47      1.31 o 
  -3   8   1       17.67       16.25      2.73 o 
  -2   8   1        7.83       10.51      1.74 o 
  -1   8   1        7.49        4.03      1.55 o 
   0   8   1       48.78       47.70      2.24 o 
   1   8   1        1.75        1.85      1.57 o 
   2   8   1        6.75        6.21      1.11 o 
   3   8   1        8.11        8.50      1.91 o 
   4   8   1        3.16        4.39      1.89 o 
   5   8   1        8.07        8.24      2.01 o 
   6   8   1        5.21        7.80      2.07 o 
  -4   9   1        4.08        3.66      1.92 o 
  -3   9   1        8.54        9.82      2.09 o 
  -2   9   1        0.02        0.87      1.22 o 
  -1   9   1        0.00        0.30      2.36 o 
   0   9   1        4.54        5.29      1.23 o 
   1   9   1        2.34        1.13      0.95 o 
   2   9   1        1.26        2.04      1.46 o 
   3   9   1        7.50        3.92      1.82 o 
   4   9   1        1.25        0.27      1.36 o 
   5   9   1        0.06        2.83      3.15 o 
  -2  10   1        0.95        1.44      1.89 o 
  -1  10   1        0.85        4.45      3.73 o 
   0  10   1        4.21        2.41      2.52 o 
   1  10   1        2.52        1.00      1.70 o 
   2  10   1        5.61        4.94      2.21 o 
   3  10   1       12.87       14.35      2.82 o 
  -3  -9   2        1.00        1.06      1.94 o 
  -2  -9   2        0.02        0.72      1.78 o 
  -1  -9   2        5.26        4.43      2.12 o 
   0  -9   2        0.72        0.73      1.48 o 
   1  -9   2        0.01       -2.20      2.20 o 
   2  -9   2        0.52        2.10      2.31 o 
   3  -9   2        0.02       -1.31      1.38 o 
   4  -9   2        0.24       -1.45      1.59 o 
  -4  -8   2       22.36       24.11      3.32 o 
  -3  -8   2        0.02       -1.07      1.53 o 
  -2  -8   2        2.01        8.23      2.19 o 
  -1  -8   2        0.85        1.47      1.54 o 
   0  -8   2        4.35        3.14      1.94 o 
   1  -8   2       37.07       33.57      2.06 o 
   2  -8   2        0.90        3.57      2.26 o 
   3  -8   2        0.09       -0.28      1.68 o 
   4  -8   2        1.69        4.64      2.05 o 
   5  -8   2        0.10        1.62      1.66 o 
   6  -8   2        0.95        0.00      1.99 o 
  -5  -7   2        6.39        7.85      2.22 o 
  -4  -7   2       22.91       23.13      3.52 o 
  -3  -7   2       12.52       16.60      2.57 o 
  -2  -7   2        7.93        9.99      2.01 o 
  -1  -7   2        8.64        9.28      1.76 o 
   0  -7   2        1.10        2.80      1.28 o 
   1  -7   2       62.68       53.40      2.10 o 
   2  -7   2        1.75        3.82      1.78 o 
   3  -7   2       67.38       65.74      3.47 o 
   4  -7   2        3.72        4.14      1.58 o 
   5  -7   2       36.55       34.77      3.03 o 
   6  -7   2        9.56       11.30      2.39 o 
   7  -7   2        2.16        2.89      2.07 o 
  -6  -6   2        2.43        2.37      2.09 o 
  -5  -6   2       26.95       29.38      3.25 o 
  -4  -6   2       13.87       15.87      2.39 o 
  -3  -6   2        0.61        5.14      2.62 o 
  -2  -6   2        0.18        1.47      1.31 o 
  -1  -6   2        5.83        5.59      1.55 o 
   0  -6   2        0.70        1.46      1.63 o 
   1  -6   2        1.16        0.72      0.67 o 
   2  -6   2        0.54        3.97      1.13 o 
   3  -6   2       37.23       35.02      1.72 o 
   4  -6   2       73.85       83.61      3.88 o 
   5  -6   2        6.65        6.81      2.26 o 
   6  -6   2        0.58        0.21      2.52 o 
   7  -6   2        0.21       -1.03      1.59 o 
   8  -6   2        3.76        6.59      2.37 o 
  -7  -5   2        2.05        3.64      1.94 o 
  -6  -5   2        5.10        6.51      2.27 o 
  -5  -5   2        0.00       -0.86      1.63 o 
  -4  -5   2       21.04       17.92      2.47 o 
  -3  -5   2      311.52      303.41      8.45 o 
  -2  -5   2        2.20        1.93      1.21 o 
  -1  -5   2       39.46       34.36      3.28 o 
   0  -5   2       93.22       96.81      2.24 o 
   1  -5   2       29.73       32.17      1.62 o 
   2  -5   2       13.89       12.57      2.27 o 
   3  -5   2        4.80        5.90      0.92 o 
   4  -5   2        2.01        3.49      3.10 o 
   5  -5   2        6.10        5.07      1.45 o 
   6  -5   2        2.95        2.86      2.94 o 
   7  -5   2        2.40        3.68      3.78 o 
   8  -5   2        0.18        0.01      1.30 o 
  -8  -4   2        1.21        3.17      2.09 o 
  -7  -4   2        4.84        5.77      2.19 o 
  -6  -4   2        0.82        0.87      1.53 o 
  -5  -4   2        0.06        1.90      2.73 o 
  -4  -4   2       24.08       22.70      2.29 o 
  -3  -4   2        0.16        0.73      1.78 o 
  -2  -4   2      176.34      172.50      4.78 o 
  -1  -4   2       78.96       82.63      1.94 o 
   0  -4   2       63.89       62.66      1.78 o 
   1  -4   2       70.00       73.41      1.71 o 
   2  -4   2       10.52        8.36      0.72 o 
   3  -4   2        4.29        4.56      0.60 o 
   4  -4   2        5.30        5.73      1.19 o 
   5  -4   2        5.29        5.17      1.40 o 
   6  -4   2       49.00       54.86      3.15 o 
   7  -4   2        0.17        4.42      1.73 o 
   8  -4   2       18.27       21.79      2.63 o 
   9  -4   2        0.27        0.10      1.28 o 
  -8  -3   2        0.66        0.20      1.48 o 
  -7  -3   2        1.22       28.13     16.32 o 
  -6  -3   2        0.10       -1.49      1.49 o 
  -5  -3   2        1.18        0.73      2.41 o 
  -4  -3   2        2.10        5.54      2.47 o 
  -3  -3   2      168.11      164.54      4.65 o 
  -2  -3   2      117.24      108.47      3.10 o 
  -1  -3   2      280.01      260.77      6.75 o 
   0  -3   2       69.24       72.40      1.37 o 
   1  -3   2       23.95       23.42      0.92 o 
   2  -3   2      279.63      308.83      4.06 o 
   3  -3   2       34.47       42.16      1.06 o 
   4  -3   2        0.63        1.50      0.85 o 
   5  -3   2       71.59       69.19      4.30 o 
   6  -3   2        6.68        9.05      1.55 o 
   7  -3   2        1.02        1.94      1.34 o 
   8  -3   2       68.14       75.71      4.19 o 
   9  -3   2       29.51       23.18      2.76 o 
  -8  -2   2        4.20        4.05      1.97 o 
  -7  -2   2        9.78       12.03      2.05 o 
  -6  -2   2        7.09        6.40      1.73 o 
  -5  -2   2        0.38        0.34      1.11 o 
  -4  -2   2       44.84       44.44      1.82 o 
  -3  -2   2      170.75      201.11      7.14 o 
  -2  -2   2        4.20        3.93      0.87 o 
  -1  -2   2       83.11       74.53      3.57 o 
   0  -2   2      579.04      585.81      5.20 o 
   1  -2   2      150.99      151.14      2.36 o 
   2  -2   2        8.05       10.39      0.77 o 
   3  -2   2      123.38      134.40      3.83 o 
   4  -2   2       24.57       21.30      1.73 o 
   5  -2   2        1.39        1.93      0.38 o 
   6  -2   2       25.56       25.50      1.92 o 
   7  -2   2        1.73        4.12      2.05 o 
   8  -2   2        0.73        1.87      1.37 o 
   9  -2   2        4.23        7.97      2.94 o 
  -8  -1   2        0.77        1.89      2.10 o 
  -7  -1   2       19.09       19.18      3.36 o 
  -6  -1   2        3.34        3.93      0.76 o 
  -5  -1   2        7.65        4.94      0.78 o 
  -4  -1   2        0.05        0.67      0.65 o 
  -3  -1   2       47.75       48.02      1.30 o 
  -2  -1   2        3.32        4.75      0.53 o 
  -1  -1   2       46.31       46.29      0.72 o 
   0  -1   2     1055.14      979.19     16.68 o 
   1  -1   2     1059.47     1051.43      7.73 o 
   2  -1   2     1620.16     1531.96     14.72 o 
   3  -1   2      586.00      598.42      5.68 o 
   4  -1   2        1.01        1.90      0.60 o 
   5  -1   2       47.22       52.74      1.35 o 
   6  -1   2        0.00        2.37      1.33 o 
   7  -1   2        6.29        8.08      2.72 o 
   8  -1   2        0.35        1.05      1.11 o 
   9  -1   2        1.74        3.57      1.51 o 
  10  -1   2       11.65       10.14      2.31 o 
  -9   0   2        0.12        5.98      3.15 o 
  -8   0   2        4.24        4.30      2.73 o 
  -7   0   2        2.80        4.98      0.94 o 
  -6   0   2        1.58        0.97      0.71 o 
  -5   0   2        4.11        4.50      0.84 o 
  -4   0   2      102.91      107.32      2.28 o 
  -3   0   2        8.02       11.73      1.06 o 
  -2   0   2      357.32      356.18      5.38 o 
  -1   0   2       49.44       44.81      1.20 o 
   0   0   2      265.70      277.59      3.57 o 
   1   0   2     1986.64     1958.94      8.93 o 
   2   0   2    13611.38    11232.77     75.05 o 
   3   0   2      396.37      391.34      5.05 o 
   4   0   2        4.86        4.66      0.74 o 
   5   0   2      142.05      155.47      3.71 o 
   6   0   2       20.54       23.19      2.20 o 
   7   0   2        9.78       10.37      1.04 o 
   8   0   2        4.16        2.91      0.85 o 
   9   0   2        2.88        3.51      1.39 o 
  10   0   2        3.38        3.92      4.14 o 
  -9   1   2        2.69       -0.42      2.20 o 
  -8   1   2        1.45       -1.05      1.18 o 
  -7   1   2        0.31        0.50      1.94 o 
  -6   1   2        5.05        5.50      1.00 o 
  -5   1   2       17.92       22.01      1.32 o 
  -4   1   2      262.05      274.94      6.29 o 
  -3   1   2        1.28        0.72      1.47 o 
  -2   1   2       57.61       73.92      1.47 o 
  -1   1   2      156.20      160.91      2.04 o 
   0   1   2      275.52      255.58      3.27 o 
   1   1   2        3.40        6.60      2.10 o 
   2   1   2      309.20      323.17      2.81 o 
   3   1   2      108.64       99.23      4.04 o 
   4   1   2     1140.80     1103.47     19.59 o 
   5   1   2       14.86       16.86      0.86 o 
   6   1   2        6.86        5.03      0.78 o 
   7   1   2        0.00        0.46      0.73 o 
   8   1   2        0.94        0.79      0.73 o 
   9   1   2        7.10        6.59      1.70 o 
  10   1   2        2.33        2.41      2.31 o 
  -8   2   2        3.97        5.31      1.67 o 
  -7   2   2       28.43       26.83      2.94 o 
  -6   2   2       28.60       40.91     12.85 o 
  -5   2   2       65.43       67.71      2.09 o 
  -4   2   2      440.40      461.64      6.37 o 
  -3   2   2        7.16        5.18      0.60 o 
  -2   2   2      880.71      980.48     10.73 o 
  -1   2   2      654.47      690.10     12.08 o 
   0   2   2        2.27        2.38      0.43 o 
   1   2   2      737.41      729.18      5.49 o 
   2   2   2     1010.23      932.78      7.27 o 
   3   2   2      407.94      403.80     17.73 o 
   4   2   2      105.47       97.01      1.83 o 
   5   2   2      125.86      122.84      2.44 o 
   6   2   2        0.64        2.18      1.48 o 
   7   2   2        0.00       -0.21      0.70 o 
   8   2   2        2.03        2.24      1.27 o 
   9   2   2        4.37        3.65      1.14 o 
  10   2   2       13.07       11.65      2.94 o 
  -8   3   2        4.12        3.04      3.41 o 
  -7   3   2       37.36       34.88      2.94 o 
  -6   3   2        9.45        9.97      1.66 o 
  -5   3   2       31.81       31.16      2.52 o 
  -4   3   2       12.83       12.64      1.13 o 
  -3   3   2        5.06        5.55      0.46 o 
  -2   3   2      739.10      824.89      8.03 o 
  -1   3   2      353.19      407.70      4.57 o 
   0   3   2        2.28        2.30      0.34 o 
   1   3   2        1.82        1.73      0.45 o 
   2   3   2      170.36      187.12      3.22 o 
   3   3   2      126.60      128.42      2.04 o 
   4   3   2      762.31      752.63     13.59 o 
   5   3   2        4.53        4.60      0.99 o 
   6   3   2        0.24        0.44      0.86 o 
   7   3   2        0.05        1.36      1.01 o 
   8   3   2        0.13        1.07      1.25 o 
   9   3   2        0.05        2.11      1.45 o 
  -8   4   2        0.21       -0.03      2.68 o 
  -7   4   2        0.19       -0.16      1.26 o 
  -6   4   2       16.79       19.80      2.18 o 
  -5   4   2       27.45       31.97      2.48 o 
  -4   4   2       58.21       56.67      2.88 o 
  -3   4   2       38.64       35.51      3.03 o 
  -2   4   2       62.20       68.95      1.41 o 
  -1   4   2        8.92        7.76      0.64 o 
   0   4   2        6.50        6.41      0.86 o 
   1   4   2        1.61        2.69      0.44 o 
   2   4   2       20.96       22.58      0.81 o 
   3   4   2       44.53       42.95      1.54 o 
   4   4   2       50.80       47.97      1.31 o 
   5   4   2        0.73        0.94      0.49 o 
   6   4   2      229.79      234.38      4.62 o 
   7   4   2        5.01        5.11      1.38 o 
   8   4   2        6.94        9.07      1.78 o 
   9   4   2        1.06        1.28      1.52 o 
  -8   5   2        0.01       -1.12      1.82 o 
  -7   5   2        0.00       -1.32      2.15 o 
  -6   5   2        1.21        2.35      2.52 o 
  -5   5   2       28.28       30.21      2.89 o 
  -4   5   2        1.69        1.75      1.28 o 
  -3   5   2        0.12        1.32      1.15 o 
  -2   5   2      170.25      156.71      5.28 o 
  -1   5   2       22.89       23.70      1.31 o 
   0   5   2        1.29        1.45      0.98 o 
   1   5   2        0.24       -0.42      0.47 o 
   2   5   2        0.14        1.46      0.50 o 
   3   5   2      112.40      119.03      2.75 o 
   4   5   2        0.25       -0.19      0.61 o 
   5   5   2       20.99       21.09      1.18 o 
   6   5   2       30.95       28.59      1.48 o 
   7   5   2       41.33       39.90      5.93 o 
   8   5   2        0.13        0.70      1.36 o 
   9   5   2        2.53        3.52      1.94 o 
  -7   6   2        1.22        0.99      1.70 o 
  -6   6   2        0.01        1.10      1.48 o 
  -5   6   2       16.27       18.38      2.30 o 
  -4   6   2        8.65       10.25      1.85 o 
  -3   6   2      146.47      136.13      4.89 o 
  -2   6   2      175.40      172.69      3.47 o 
  -1   6   2       85.35       79.77      2.26 o 
   0   6   2       38.33       35.55      2.66 o 
   1   6   2        0.97       -0.14      0.65 o 
   2   6   2       36.24       38.82      1.60 o 
   3   6   2        0.38        1.97      1.33 o 
   4   6   2        1.03        1.65      0.74 o 
   5   6   2        8.87        8.47      2.26 o 
   6   6   2        5.91       24.56     15.11 o 
   7   6   2        6.70        8.75      1.71 o 
   8   6   2        0.00        1.23      2.83 o 
  -6   7   2        0.32        3.15      1.93 o 
  -5   7   2        8.20        9.94      2.11 o 
  -4   7   2       14.09       11.79      2.11 o 
  -3   7   2        0.29        1.86      1.45 o 
  -2   7   2        1.19        4.77      2.78 o 
  -1   7   2      211.73      219.98      7.29 o 
   0   7   2       16.32       17.16      1.62 o 
   1   7   2        3.21        4.08      1.11 o 
   2   7   2       66.55       61.84      2.73 o 
   3   7   2       12.31       10.54      1.14 o 
   4   7   2        6.42        7.06      1.01 o 
   5   7   2        9.45        9.39      1.71 o 
   6   7   2        1.62        0.53      1.26 o 
   7   7   2        0.37        0.59      1.46 o 
  -5   8   2        0.67       -0.05      2.47 o 
  -4   8   2        0.00        0.95      1.55 o 
  -3   8   2       15.63       15.42      2.34 o 
  -2   8   2        0.92        2.66      1.37 o 
  -1   8   2        0.02        1.37      1.30 o 
   0   8   2       55.31       45.86      2.23 o 
   1   8   2        0.22       -0.38      0.80 o 
   2   8   2        0.00        0.64      0.78 o 
   3   8   2        2.20        1.08      0.95 o 
   4   8   2        1.57        0.08      1.08 o 
   5   8   2        0.56        1.17      1.31 o 
   6   8   2        2.56        2.14      1.94 o 
  -4   9   2        5.39        5.94      2.15 o 
  -3   9   2        0.88        1.72      1.74 o 
  -2   9   2        2.20        2.36      1.63 o 
  -1   9   2        2.79        0.26      1.47 o 
   0   9   2        0.19        1.47      0.95 o 
   1   9   2        9.17       10.31      1.46 o 
   2   9   2        0.05       -1.45      1.45 o 
   3   9   2        4.24        2.87      1.66 o 
   4   9   2        0.94       -0.42      1.63 o 
   5   9   2        0.04       -0.75      2.10 o 
  -2  10   2        0.23       -0.84      1.58 o 
  -1  10   2       28.46       35.88      3.27 o 
   0  10   2        2.10        3.40      1.59 o 
   1  10   2        0.32        0.41      1.40 o 
   2  10   2        0.17       -1.26      1.56 o 
   3  10   2        0.55        0.31      1.56 o 
  -1  -9   3        0.26       -0.65      1.74 o 
   0  -9   3        2.13        1.27      2.36 o 
   1  -9   3        0.08       -0.31      2.20 o 
   2  -9   3        2.19        4.83      2.83 o 
   3  -9   3        2.28        0.52      2.31 o 
  -3  -8   3        0.03        0.81      1.86 o 
  -2  -8   3        4.48        6.68      2.27 o 
  -1  -8   3        0.00        1.27      1.65 o 
   0  -8   3        1.29        1.49      1.61 o 
   1  -8   3        9.64       13.12      2.68 o 
   2  -8   3        5.74        8.66      1.55 o 
   3  -8   3        0.28        0.52      1.15 o 
   4  -8   3        1.03        3.16      1.56 o 
   5  -8   3        0.64        2.41      1.89 o 
  -5  -7   3        3.95        4.25      2.37 o 
  -4  -7   3        0.01       -0.10      1.35 o 
  -3  -7   3       14.23       16.43      2.72 o 
  -2  -7   3        9.01       13.81      2.37 o 
  -1  -7   3        5.02        6.62      4.46 o 
   0  -7   3        3.90        5.16      2.10 o 
   1  -7   3       14.51       14.10      1.49 o 
   2  -7   3        0.54        0.74      1.14 o 
   3  -7   3        6.66        6.02      1.43 o 
   4  -7   3       37.75       35.66      5.25 o 
   5  -7   3       10.24       11.94      3.20 o 
   6  -7   3        0.21        1.86      3.67 o 
   7  -7   3        3.67        3.45      3.62 o 
  -6  -6   3        0.03        2.35      2.10 o 
  -5  -6   3        4.48        3.80      3.57 o 
  -4  -6   3        3.89        3.10      1.78 o 
  -3  -6   3       44.76       43.40      3.30 o 
  -2  -6   3       29.08       29.80      2.77 o 
  -1  -6   3        2.78        5.91      2.26 o 
   0  -6   3       13.54       13.03      0.99 o 
   1  -6   3        9.03       10.28      1.02 o 
   2  -6   3        0.07        2.54      1.37 o 
   3  -6   3        3.47        2.07      0.92 o 
   4  -6   3        1.84        2.15      1.84 o 
   5  -6   3        0.85       -0.28      1.36 o 
   6  -6   3        0.00        0.44      1.42 o 
   7  -6   3        1.81        4.48      1.99 o 
   8  -6   3        0.35       -0.94      2.47 o 
  -7  -5   3        0.50        1.26      2.62 o 
  -6  -5   3        3.07        4.02      2.62 o 
  -5  -5   3       21.90       26.28      5.61 o 
  -4  -5   3       20.29       19.11      2.32 o 
  -3  -5   3       33.26       40.84      6.72 o 
  -2  -5   3      174.55      175.99     11.75 o 
  -1  -5   3       19.87       17.28      1.98 o 
   0  -5   3       20.07       18.30      1.15 o 
   1  -5   3        2.00        2.37      0.67 o 
   2  -5   3       25.63       25.32      1.36 o 
   3  -5   3        1.61        2.64      0.94 o 
   4  -5   3        0.04        0.27      1.00 o 
   5  -5   3       17.17       17.58      2.11 o 
   6  -5   3        0.21        1.68      1.34 o 
   7  -5   3        2.07        5.88      1.85 o 
   8  -5   3        0.30        0.36      1.40 o 
  -7  -4   3        1.88        2.52      1.99 o 
  -6  -4   3        0.00       -1.66      1.66 o 
  -5  -4   3        7.63       12.55      2.27 o 
  -4  -4   3        0.62        1.26      1.94 o 
  -3  -4   3      276.21      271.24     12.64 o 
  -2  -4   3        0.00        0.76      1.47 o 
  -1  -4   3       86.54       86.22      4.04 o 
   0  -4   3       28.43       30.26      1.18 o 
   1  -4   3       47.64       45.80      1.69 o 
   2  -4   3      111.65      122.45      2.66 o 
   3  -4   3        6.88        5.36      0.80 o 
   4  -4   3        8.08        8.08      1.24 o 
   5  -4   3       21.71       29.34      4.62 o 
   6  -4   3        4.14        4.91      1.48 o 
   7  -4   3        0.56       -1.28      1.28 o 
   8  -4   3        7.75        9.04      2.00 o 
   9  -4   3        0.50        0.52      1.45 o 
  -7  -3   3        0.90        1.44      1.71 o 
  -6  -3   3       11.41       13.75      2.09 o 
  -5  -3   3        1.70        3.11      1.84 o 
  -4  -3   3       13.33       12.72      1.92 o 
  -3  -3   3        0.00        1.19      1.14 o 
  -2  -3   3       20.10       21.72      1.94 o 
  -1  -3   3      134.06      130.11      6.19 o 
   0  -3   3        3.70        5.98      0.87 o 
   1  -3   3       93.64       96.70      2.36 o 
   2  -3   3       81.90       88.38      1.89 o 
   3  -3   3       39.44       41.22      1.23 o 
   4  -3   3        1.74        3.43      0.77 o 
   5  -3   3        1.64        5.51      1.36 o 
   6  -3   3        5.61        6.66      1.48 o 
   7  -3   3       17.06       16.11      1.93 o 
   8  -3   3        7.07        8.47      1.78 o 
   9  -3   3        2.19        0.71      1.45 o 
  -8  -2   3        0.25        3.31      2.52 o 
  -7  -2   3       39.91       40.13      3.50 o 
  -6  -2   3        1.10        0.99      2.05 o 
  -5  -2   3        2.30        2.68      1.43 o 
  -4  -2   3        5.20        7.19      3.73 o 
  -3  -2   3       33.93       39.69      2.47 o 
  -2  -2   3       25.61       23.61      2.68 o 
  -1  -2   3       76.34       73.21      2.03 o 
   0  -2   3      160.97      162.89      3.40 o 
   1  -2   3       88.34       91.89      1.60 o 
   2  -2   3      372.29      358.45      4.48 o 
   3  -2   3       13.69       15.87      0.71 o 
   4  -2   3      124.04      153.28      7.12 o 
   5  -2   3        0.00       -0.10      0.30 o 
   6  -2   3       14.08       15.45      1.67 o 
   7  -2   3        1.92        3.73      1.34 o 
   8  -2   3        3.80        3.20      2.20 o 
   9  -2   3       14.63       15.95      3.57 o 
  10  -2   3       33.78       28.82      3.07 o 
  -8  -1   3        2.37       -1.47      2.20 o 
  -7  -1   3       56.52       55.57      3.49 o 
  -6  -1   3       30.26       26.72      3.41 o 
  -5  -1   3        0.10        0.77      0.62 o 
  -4  -1   3        9.04        5.67      1.38 o 
  -3  -1   3       21.40       21.88      0.80 o 
  -2  -1   3       72.57       89.22      1.54 o 
  -1  -1   3     1879.59     1902.94     20.18 o 
   0  -1   3      109.57      100.91      2.29 o 
   1  -1   3      108.89      111.82      3.03 o 
   2  -1   3       38.41       40.54      0.95 o 
   3  -1   3      198.30      214.70      3.83 o 
   4  -1   3      210.24      223.33      3.24 o 
   5  -1   3        0.49        0.85      0.67 o 
   6  -1   3        0.79        1.69      0.58 o 
   7  -1   3        0.87        0.79      0.63 o 
   8  -1   3        0.76        1.24      1.21 o 
   9  -1   3        0.02       -1.45      1.45 o 
  10  -1   3        9.11        6.93      2.47 o 
  -7   0   3        2.80        5.30      1.94 o 
  -6   0   3       20.97       14.64      3.45 o 
  -5   0   3        1.83        1.10      1.40 o 
  -4   0   3       20.94       17.85      1.58 o 
  -3   0   3       39.13       45.06      3.36 o 
  -2   0   3      100.34      106.48      2.72 o 
  -1   0   3      142.75      155.86      4.41 o 
   0   0   3      896.22      839.87      6.89 o 
   1   0   3     5338.50     5463.85     31.93 o 
   2   0   3       10.75        9.64      0.52 o 
   3   0   3      193.30      175.41      4.86 o 
   4   0   3      154.83      151.05      2.32 o 
   5   0   3        1.98        0.55      0.63 o 
   6   0   3       35.74       32.09      1.70 o 
   7   0   3        3.22        2.90      0.71 o 
   8   0   3        0.00        0.55      0.96 o 
   9   0   3        1.53        1.31      1.25 o 
  10   0   3        0.48       -1.04      1.28 o 
  -8   1   3        0.75        0.10      1.57 o 
  -7   1   3        0.01       -0.02      1.10 o 
  -6   1   3        0.06        1.51      1.03 o 
  -5   1   3        2.77        3.99      1.86 o 
  -4   1   3       58.39       59.51      1.98 o 
  -3   1   3        7.28        7.79      0.95 o 
  -2   1   3        0.05        0.18      0.42 o 
  -1   1   3       30.57       32.72      1.06 o 
   0   1   3       33.18       34.77      1.10 o 
   1   1   3        9.35        6.63      0.25 o 
   2   1   3      449.98      417.48      3.42 o 
   3   1   3       10.11       11.29      1.00 o 
   4   1   3      477.36      501.03     27.65 o 
   5   1   3       15.36       15.85      1.06 o 
   6   1   3        2.40        3.07      0.90 o 
   7   1   3       29.51       30.99      1.51 o 
   8   1   3        1.45        4.18      0.91 o 
   9   1   3        1.37        1.02      1.16 o 
  10   1   3        3.36        5.59      2.05 o 
  -8   2   3       17.25       16.74      2.29 o 
  -7   2   3        0.40        0.16      1.06 o 
  -6   2   3        0.15       -0.76      0.76 o 
  -5   2   3      194.81      186.58      4.01 o 
  -4   2   3       36.43       37.91      1.53 o 
  -3   2   3       84.66       84.10      2.54 o 
  -2   2   3      630.11      731.09      8.36 o 
  -1   2   3      649.35      677.38      8.87 o 
   0   2   3        6.53        7.00      0.86 o 
   1   2   3      228.65      234.74      7.47 o 
   2   2   3      217.86      220.87      2.57 o 
   3   2   3      466.09      471.21     13.06 o 
   4   2   3      323.04      326.85      5.80 o 
   5   2   3        3.04        5.52      1.38 o 
   6   2   3       68.71       62.97      1.90 o 
   7   2   3       14.97       14.62      1.20 o 
   8   2   3        0.02        0.51      0.72 o 
   9   2   3        0.17        1.42      1.00 o 
  10   2   3        0.00        1.05      2.10 o 
  -8   3   3        1.24        1.85      1.63 o 
  -7   3   3        6.26        8.23      1.85 o 
  -6   3   3       83.02       83.52      3.91 o 
  -5   3   3       30.66       36.73      2.62 o 
  -4   3   3       44.84       38.62      1.38 o 
  -3   3   3       63.35       59.78      2.54 o 
  -2   3   3       11.74        9.42      0.66 o 
  -1   3   3      127.01      150.29      5.52 o 
   0   3   3      231.68      257.79      4.35 o 
   1   3   3        4.43        5.31      0.44 o 
   2   3   3       40.63       43.35      1.04 o 
   3   3   3        0.24        1.07      0.87 o 
   4   3   3      805.87      790.16     26.71 o 
   5   3   3       37.67       36.63      1.25 o 
   6   3   3      164.59      157.17      3.38 o 
   7   3   3        2.23        1.09      0.90 o 
   8   3   3        0.27        1.23      0.93 o 
   9   3   3        2.11        3.42      1.10 o 
  -8   4   3        3.25        1.84      1.85 o 
  -7   4   3        4.76       10.50      2.30 o 
  -6   4   3        2.41        2.36      1.63 o 
  -5   4   3       19.84       19.94      2.15 o 
  -4   4   3        0.01        0.06      0.93 o 
  -3   4   3       16.76       17.75      2.05 o 
  -2   4   3        5.85        6.06      0.61 o 
  -1   4   3        6.66        5.19      0.66 o 
   0   4   3      253.89      253.14      3.59 o 
   1   4   3       47.12       47.16      1.70 o 
   2   4   3       10.11        9.93      1.32 o 
   3   4   3       69.79       87.61      4.77 o 
   4   4   3       64.63       60.27      3.53 o 
   5   4   3        1.13        0.53      0.82 o 
   6   4   3      148.25      132.39      3.09 o 
   7   4   3       49.13       57.53      2.39 o 
   8   4   3        6.72        5.06      1.00 o 
   9   4   3        0.32       -0.11      1.28 o 
  -7   5   3        0.01        0.52      1.63 o 
  -6   5   3        9.02        7.78      1.88 o 
  -5   5   3        0.02        1.06      2.36 o 
  -4   5   3       44.25       38.49      2.63 o 
  -3   5   3       30.61       27.72      2.09 o 
  -2   5   3        0.00        0.11      0.44 o 
  -1   5   3       21.11       15.90      0.90 o 
   0   5   3       49.50       53.03      1.54 o 
   1   5   3        4.69        4.27      0.61 o 
   2   5   3        4.27        5.85      0.67 o 
   3   5   3       33.16       30.88      1.13 o 
   4   5   3       24.57       24.17      1.40 o 
   5   5   3        1.22        2.00      1.11 o 
   6   5   3       33.61       34.47      1.56 o 
   7   5   3        3.84        4.78      1.00 o 
   8   5   3        3.70        1.72      1.26 o 
   9   5   3        0.36        1.68      2.62 o 
  -7   6   3        0.39        2.12      1.89 o 
  -6   6   3        1.16        0.05      1.26 o 
  -5   6   3        1.25        4.74      2.10 o 
  -4   6   3        4.66        2.18      1.40 o 
  -3   6   3       32.45       27.92      2.41 o 
  -2   6   3       16.81       16.08      1.01 o 
  -1   6   3      285.93      262.79      9.71 o 
   0   6   3       46.27       46.32      1.66 o 
   1   6   3       23.23       24.01      1.27 o 
   2   6   3        9.85        9.20      0.94 o 
   3   6   3        6.17        7.55      0.86 o 
   4   6   3        8.80        7.06      1.24 o 
   5   6   3       10.29        8.32      0.92 o 
   6   6   3        2.45        3.22      1.18 o 
   7   6   3        0.19        2.73      1.78 o 
   8   6   3        0.44        0.64      1.28 o 
  -6   7   3        8.48       11.69      2.59 o 
  -5   7   3        0.00        2.10      2.57 o 
  -4   7   3        0.05        1.56      2.47 o 
  -3   7   3        1.92        5.12      1.58 o 
  -2   7   3       72.56       70.37      3.63 o 
  -1   7   3       24.18       25.17      1.46 o 
   0   7   3      756.49      747.27     11.92 o 
   1   7   3        5.13        4.77      1.03 o 
   2   7   3       22.52       20.09      1.41 o 
   3   7   3        4.20        1.96      0.80 o 
   4   7   3       24.37       21.97      1.46 o 
   5   7   3        6.38        5.76      0.93 o 
   6   7   3        6.43        5.67      1.68 o 
   7   7   3        4.30        5.63      1.68 o 
   8   7   3        0.62        0.42      2.41 o 
  -5   8   3        0.81        0.94      2.68 o 
  -4   8   3        0.41       -0.84      1.78 o 
  -3   8   3        2.90        5.77      1.93 o 
  -2   8   3        0.02       -0.03      1.06 o 
  -1   8   3        0.08       -0.70      0.70 o 
   0   8   3       18.25       19.94      1.73 o 
   1   8   3        0.73        0.77      0.83 o 
   2   8   3      109.45      114.82      4.15 o 
   3   8   3        4.62        3.26      0.95 o 
   4   8   3        4.93        5.90      1.05 o 
   5   8   3        6.27        7.92      2.73 o 
   6   8   3        0.34        1.85      1.33 o 
   7   8   3       11.31       20.57      4.41 o 
  -4   9   3       18.48       24.21      3.26 o 
  -3   9   3        0.03       -0.35      1.52 o 
  -2   9   3       11.33       11.92      2.23 o 
  -1   9   3        3.00        1.75      1.33 o 
   0   9   3        8.21        7.80      1.37 o 
   1   9   3        7.98        8.05      1.66 o 
   2   9   3        1.86        2.09      1.18 o 
   3   9   3        0.35       -0.94      1.28 o 
   4   9   3        0.19        0.47      1.26 o 
   5   9   3        1.53       -1.53      1.53 o 
  -2  10   3        0.00        1.49      1.71 o 
  -1  10   3        0.02        1.27      1.59 o 
   0  10   3        0.27        1.90      1.73 o 
   1  10   3        9.60       11.18      1.70 o 
   2  10   3       11.33        8.62      1.93 o 
   3  10   3        1.28        0.99      2.83 o 
   1  -9   4        2.89        3.15      2.31 o 
   2  -9   4        0.61        1.89      2.41 o 
  -2  -8   4        1.81        0.24      2.47 o 
  -1  -8   4        0.05        0.00      2.10 o 
   0  -8   4        0.19       -0.17      1.38 o 
   1  -8   4        0.42        0.98      3.15 o 
   2  -8   4        3.31        4.41      2.52 o 
   3  -8   4        2.53        2.73      2.41 o 
   4  -8   4        2.22        2.18      1.73 o 
   5  -8   4        8.05        7.96      2.12 o 
  -4  -7   4        1.07        3.66      2.17 o 
  -3  -7   4        9.63       12.11      2.64 o 
  -2  -7   4        4.01        4.46      1.95 o 
  -1  -7   4        7.76        7.84      2.04 o 
   0  -7   4        0.71        3.00      1.63 o 
   1  -7   4        3.59        6.34      1.96 o 
   2  -7   4       12.65       12.45      1.34 o 
   3  -7   4       16.73       13.50      2.83 o 
   4  -7   4        1.48        1.31      1.78 o 
   5  -7   4        8.23        8.86      1.97 o 
   6  -7   4       12.69       18.44      2.63 o 
  -5  -6   4        0.38        0.20      1.81 o 
  -4  -6   4       10.35       11.46      2.40 o 
  -3  -6   4       51.08       51.66      3.73 o 
  -2  -6   4        9.33       10.95      2.57 o 
  -1  -6   4        3.30        3.75      1.76 o 
   0  -6   4        0.14        1.66      1.39 o 
   1  -6   4        0.51        1.40      0.85 o 
   2  -6   4        0.10       -1.68      1.68 o 
   3  -6   4        1.27        4.29      2.68 o 
   4  -6   4        5.79        7.26      1.51 o 
   5  -6   4       30.09       23.94      3.10 o 
   6  -6   4       21.87       26.55      2.81 o 
   7  -6   4        0.06        1.31      1.55 o 
  -6  -5   4        1.09        2.36      2.07 o 
  -5  -5   4        1.81       -1.86      1.86 o 
  -4  -5   4        0.52        1.47      1.78 o 
  -3  -5   4        4.03        6.07      2.94 o 
  -2  -5   4       81.84       82.77      4.51 o 
  -1  -5   4      332.94      327.07      9.22 o 
   0  -5   4        0.07       -0.36      0.39 o 
   1  -5   4        2.94        4.14      0.85 o 
   2  -5   4       10.62       12.62      1.68 o 
   3  -5   4        0.44        0.05      0.81 o 
   4  -5   4        4.50        3.65      1.14 o 
   5  -5   4       15.42       14.07      1.79 o 
   6  -5   4        0.06       -1.48      1.48 o 
   7  -5   4        0.07        2.54      1.78 o 
   8  -5   4        1.91        2.47      2.89 o 
  -6  -4   4        2.16        3.22      2.00 o 
  -5  -4   4        8.60        8.66      2.21 o 
  -4  -4   4       12.65       16.13      2.47 o 
  -3  -4   4        7.70        9.08      1.86 o 
  -2  -4   4        2.17        2.13      1.28 o 
  -1  -4   4      122.67      125.30      4.64 o 
   0  -4   4      135.44      137.56      3.76 o 
   1  -4   4      107.44      107.03      2.48 o 
   2  -4   4        4.77        5.28      0.90 o 
   3  -4   4        9.50        9.99      2.52 o 
   4  -4   4       10.61       12.74      1.80 o 
   5  -4   4        1.37        1.29      2.36 o 
   6  -4   4        1.56        0.64      1.11 o 
   7  -4   4        2.30        4.67      1.63 o 
   8  -4   4        1.56        3.51      1.63 o 
   9  -4   4        0.47        4.12      3.78 o 
  -7  -3   4        0.16        0.35      1.56 o 
  -6  -3   4        0.25        1.47      1.69 o 
  -5  -3   4        0.16       -0.14      1.36 o 
  -4  -3   4        0.02        0.97      1.31 o 
  -3  -3   4        1.49        0.38      1.47 o 
  -2  -3   4       10.07       13.22      1.70 o 
  -1  -3   4       34.39       32.93      1.97 o 
   0  -3   4        0.03        0.06      0.84 o 
   1  -3   4        0.01        2.71      0.76 o 
   2  -3   4      168.24      165.86      3.12 o 
   3  -3   4        8.98        6.28      1.19 o 
   4  -3   4       16.64       21.33      1.79 o 
   5  -3   4        2.35        2.33      0.73 o 
   6  -3   4        6.25        5.65      1.33 o 
   7  -3   4       27.04       25.32      2.47 o 
   8  -3   4        1.09       -0.47      1.34 o 
   9  -3   4        0.00       -0.16      1.30 o 
  -7  -2   4       19.80       24.34      3.12 o 
  -6  -2   4       10.03        8.76      2.09 o 
  -5  -2   4       14.59       11.15      2.62 o 
  -4  -2   4        3.11        5.91      3.93 o 
  -3  -2   4        0.68        3.73      2.73 o 
  -2  -2   4      141.77      158.44      4.63 o 
  -1  -2   4      102.20      109.53      3.32 o 
   0  -2   4        7.54        4.40      0.74 o 
   1  -2   4        0.34       -0.33      0.33 o 
   2  -2   4       43.55       38.33      1.09 o 
   3  -2   4       25.70       24.82      0.97 o 
   4  -2   4        7.22       13.20      1.45 o 
   5  -2   4       36.96       38.12      1.33 o 
   6  -2   4        0.07       -0.22      0.67 o 
   7  -2   4        8.39        8.46      1.39 o 
   8  -2   4        0.82        1.47      1.78 o 
   9  -2   4        0.26       -2.31      2.31 o 
  10  -2   4        0.51       -0.09      2.68 o 
  -7  -1   4       25.31       26.46      3.41 o 
  -6  -1   4        0.29        2.81      1.55 o 
  -5  -1   4       55.95       55.74      3.33 o 
  -4  -1   4        1.28        0.27      0.66 o 
  -3  -1   4        2.77        2.68      1.45 o 
  -2  -1   4        0.04        0.02      0.87 o 
  -1  -1   4      203.88      213.23      3.81 o 
   0  -1   4       22.01       22.05      0.74 o 
   1  -1   4       24.94       27.03      1.30 o 
   2  -1   4        7.27        7.25      0.67 o 
   3  -1   4       78.23       79.15      3.89 o 
   4  -1   4      747.85      726.40     10.77 o 
   5  -1   4       90.09       95.98      2.08 o 
   6  -1   4       26.12       26.21      1.17 o 
   7  -1   4       13.21       13.22      0.95 o 
   8  -1   4        0.19        0.89      1.73 o 
   9  -1   4        0.73        0.60      1.18 o 
  10  -1   4        0.88        3.33      1.67 o 
  -8   0   4        6.46        9.34      3.04 o 
  -7   0   4       12.28       15.21      2.26 o 
  -6   0   4        2.29        3.03      1.68 o 
  -5   0   4       56.93       55.96      1.96 o 
  -4   0   4        2.82        5.05      1.56 o 
  -3   0   4        0.02        0.81      1.13 o 
  -2   0   4       33.05       31.82      2.31 o 
  -1   0   4      173.34      180.58      3.81 o 
   0   0   4      117.80      131.74      1.98 o 
   1   0   4      255.52      250.61      5.13 o 
   2   0   4       41.02       38.46      0.98 o 
   3   0   4      524.90      525.72      5.55 o 
   4   0   4      446.72      443.14     13.28 o 
   5   0   4      112.36       99.13      2.05 o 
   6   0   4      100.16       92.61      2.46 o 
   7   0   4       59.03       62.00      2.89 o 
   8   0   4        2.51        3.42      0.83 o 
   9   0   4        1.33        1.97      1.22 o 
  10   0   4        0.00       -1.41      1.58 o 
  -8   1   4        3.62        0.63      2.31 o 
  -7   1   4        0.29        0.31      1.99 o 
  -6   1   4       10.44       10.78      2.44 o 
  -5   1   4       79.15       83.59      2.95 o 
  -4   1   4       48.32       46.35      2.19 o 
  -3   1   4        7.06        6.54      0.88 o 
  -2   1   4       19.97       21.15      1.03 o 
  -1   1   4       99.56      101.61      1.90 o 
   0   1   4        0.82        1.53      0.53 o 
   1   1   4       31.55       31.21      0.97 o 
   2   1   4       15.02       15.47      0.48 o 
   3   1   4      169.89      156.64      2.04 o 
   4   1   4       44.68       41.07      1.03 o 
   5   1   4        8.10        9.57      0.75 o 
   6   1   4       20.68       19.19      1.14 o 
   7   1   4        2.13        0.77      0.70 o 
   8   1   4        1.86        2.31      0.87 o 
   9   1   4        0.27       -1.04      1.04 o 
  10   1   4        0.01        2.36      2.10 o 
  -8   2   4        1.05       -0.10      1.99 o 
  -7   2   4       13.41       16.51      2.07 o 
  -6   2   4       30.68       27.30      2.77 o 
  -5   2   4       26.17       24.82      1.60 o 
  -4   2   4        0.24        1.30      2.41 o 
  -3   2   4      106.48      104.39      2.50 o 
  -2   2   4      109.99      108.35      2.34 o 
  -1   2   4      157.75      152.79      2.52 o 
   0   2   4       38.23       34.69      2.41 o 
   1   2   4      259.43      277.88      2.72 o 
   2   2   4        8.97        7.56      2.62 o 
   3   2   4       55.71       49.38      0.93 o 
   4   2   4       27.41       31.77      0.95 o 
   5   2   4       33.43       37.50      1.41 o 
   6   2   4        0.85        0.82      0.96 o 
   7   2   4        7.09        6.39      0.97 o 
   8   2   4        0.95        1.08      0.97 o 
   9   2   4        1.74        1.57      1.05 o 
  10   2   4        0.13        0.63      1.68 o 
  -7   3   4        3.77        6.16      1.97 o 
  -6   3   4        1.43        0.51      1.26 o 
  -5   3   4      151.58      140.94      4.84 o 
  -4   3   4        0.01       -0.08      0.56 o 
  -3   3   4        1.79        0.78      1.49 o 
  -2   3   4       14.78       12.94      0.83 o 
  -1   3   4       73.41       71.77      1.66 o 
   0   3   4      691.01      832.40     41.74 o 
   1   3   4      159.39      168.98      4.29 o 
   2   3   4        6.67        6.74      0.41 o 
   3   3   4       61.87       65.12      1.17 o 
   4   3   4       24.19       20.53      0.78 o 
   5   3   4       88.58       89.45      2.66 o 
   6   3   4      209.94      205.77      3.97 o 
   7   3   4        3.60        4.04      0.83 o 
   8   3   4        0.15        1.70      2.13 o 
   9   3   4        0.45        0.64      0.92 o 
  -7   4   4        0.86        0.48      1.43 o 
  -6   4   4        1.58        0.31      1.34 o 
  -5   4   4       16.18       14.36      1.91 o 
  -4   4   4        5.62        6.96      1.47 o 
  -3   4   4      171.71      158.13      5.44 o 
  -2   4   4       27.02       28.78      1.39 o 
  -1   4   4       25.95       28.48      1.06 o 
   0   4   4       48.63       49.59      1.82 o 
   1   4   4        2.57        3.30      0.81 o 
   2   4   4        1.01        1.93      0.70 o 
   3   4   4        6.51        7.17      0.75 o 
   4   4   4        5.73        6.77      1.08 o 
   5   4   4       11.05       10.50      1.09 o 
   6   4   4       78.40       68.31      2.07 o 
   7   4   4       22.61       18.48      1.81 o 
   8   4   4       94.19       92.85      3.38 o 
   9   4   4        1.29        4.83      1.89 o 
  -7   5   4        0.45        0.13      1.52 o 
  -6   5   4        0.69       -0.56      1.45 o 
  -5   5   4        0.78        2.69      1.46 o 
  -4   5   4       21.77       20.86      3.31 o 
  -3   5   4        4.87        6.85      2.33 o 
  -2   5   4        4.02        3.88      0.73 o 
  -1   5   4       13.51       13.56      0.95 o 
   0   5   4        4.96        5.66      0.71 o 
   1   5   4       55.54       52.59      2.18 o 
   2   5   4       67.10       67.02      2.24 o 
   3   5   4        2.50        3.52      0.68 o 
   4   5   4        6.99        7.82      0.98 o 
   5   5   4        0.13        0.36      0.58 o 
   6   5   4       17.02       17.71      1.41 o 
   7   5   4        3.03        5.65      0.94 o 
   8   5   4       64.95       53.07      2.32 o 
   9   5   4       10.82        5.77      2.94 o 
  -6   6   4        7.02       10.31      2.29 o 
  -5   6   4        1.58        2.08      1.59 o 
  -4   6   4        7.31        8.56      3.46 o 
  -3   6   4       75.78       61.90      3.29 o 
  -2   6   4       18.05       18.07      1.37 o 
  -1   6   4       94.57       85.21      2.40 o 
   0   6   4       49.81       56.54      1.97 o 
   1   6   4       91.14       92.83      2.83 o 
   2   6   4      101.76       97.20      3.44 o 
   3   6   4        0.11        0.39      1.00 o 
   4   6   4       11.13       11.08      1.38 o 
   5   6   4        3.91        4.85      1.16 o 
   6   6   4        3.21        2.88      0.83 o 
   7   6   4        0.01       -0.21      1.47 o 
   8   6   4        1.29       -1.05      1.99 o 
  -6   7   4        2.35        1.65      1.85 o 
  -5   7   4        0.36        3.42      2.31 o 
  -4   7   4        4.65        3.78      1.71 o 
  -3   7   4        2.27        3.38      1.58 o 
  -2   7   4       36.26       38.72      2.83 o 
  -1   7   4       38.54       33.49      2.03 o 
   0   7   4        6.29        8.88      1.07 o 
   1   7   4      116.48      125.56      6.32 o 
   2   7   4        0.06       -0.36      0.67 o 
   3   7   4        3.28        4.84      0.89 o 
   4   7   4       34.12       34.84      2.57 o 
   5   7   4        0.30        1.58      0.89 o 
   6   7   4        1.20        3.11      3.25 o 
   7   7   4        3.39        3.67      2.83 o 
   8   7   4        0.13        0.31      2.10 o 
  -5   8   4        0.05        0.01      1.33 o 
  -4   8   4        2.40        5.24      1.96 o 
  -3   8   4        0.20        0.68      1.48 o 
  -2   8   4        4.85        2.69      1.63 o 
  -1   8   4       27.91       28.44      1.82 o 
   0   8   4        2.38        6.69      1.12 o 
   1   8   4        1.45        0.70      1.01 o 
   2   8   4       65.71       68.98      2.74 o 
   3   8   4        0.15       -0.79      0.79 o 
   4   8   4        0.85        0.73      1.06 o 
   5   8   4        0.23        0.21      0.82 o 
   6   8   4        1.98        2.10      2.41 o 
   7   8   4        0.09       -1.99      2.73 o 
  -4   9   4        2.05        1.26      1.93 o 
  -3   9   4        4.61        5.34      1.91 o 
  -2   9   4        9.11        9.16      2.73 o 
  -1   9   4        0.83       -0.67      1.84 o 
   0   9   4        0.67        3.92      2.90 o 
   1   9   4       24.02       25.25      1.98 o 
   2   9   4       18.70       22.46      1.86 o 
   3   9   4        3.08        5.04      1.28 o 
   4   9   4       10.66       11.12      3.36 o 
   5   9   4        4.34        3.36      2.31 o 
   6   9   4        0.04        0.63      2.52 o 
  -2  10   4        2.57        5.11      3.78 o 
  -1  10   4        0.25       -0.25      1.48 o 
   0  10   4        2.93        0.98      1.52 o 
   1  10   4       12.45       19.41      5.61 o 
   2  10   4        7.01        3.67      2.52 o 
   4  10   4        9.11        6.40      3.57 o 
  -1  -8   5        6.36       14.16      3.01 o 
   0  -8   5        7.41        6.34      2.22 o 
   1  -8   5        0.00        2.11      2.94 o 
   2  -8   5        0.12       -1.57      2.20 o 
   3  -8   5        4.31        1.78      2.41 o 
   4  -8   5        2.78        0.63      2.20 o 
  -3  -7   5        0.10        5.72      2.29 o 
  -2  -7   5        0.02       -0.28      1.67 o 
  -1  -7   5        0.05       -0.18      1.38 o 
   0  -7   5        0.02        1.45      1.69 o 
   1  -7   5        0.76       -0.26      1.41 o 
   2  -7   5        1.03        0.24      1.30 o 
   3  -7   5        1.96        3.22      1.32 o 
   4  -7   5        0.42        4.06      1.94 o 
   5  -7   5        1.18        4.35      2.68 o 
   6  -7   5        8.38        7.69      2.25 o 
  -4  -6   5        0.60        1.42      1.81 o 
  -3  -6   5        3.14        5.98      2.11 o 
  -2  -6   5        5.56        4.37      5.46 o 
  -1  -6   5       36.98       32.13      3.14 o 
   0  -6   5        8.04       11.87      2.21 o 
   1  -6   5        3.19        5.31      2.10 o 
   2  -6   5        1.28        0.21      0.69 o 
   3  -6   5        0.01        1.02      0.82 o 
   4  -6   5        1.62        2.51      3.10 o 
   5  -6   5        0.57        3.15      1.56 o 
   6  -6   5        0.37        1.42      2.10 o 
   7  -6   5        0.64        0.21      2.10 o 
  -5  -5   5        0.09        2.25      2.08 o 
  -4  -5   5        7.53       12.25      2.37 o 
  -3  -5   5        3.32        2.92      3.25 o 
  -2  -5   5       17.37       19.47      2.48 o 
  -1  -5   5      144.65      146.77      5.75 o 
   0  -5   5      124.41      125.46      5.22 o 
   1  -5   5        3.50        2.70      1.07 o 
   2  -5   5       29.10       29.17      1.49 o 
   3  -5   5        0.40        0.02      0.68 o 
   4  -5   5        8.85        9.97      1.11 o 
   5  -5   5        0.86        2.28      1.33 o 
   6  -5   5        2.31        0.76      1.30 o 
   7  -5   5        7.87        7.97      1.96 o 
   8  -5   5        0.14       -0.91      1.70 o 
  -6  -4   5        6.71        5.77      2.54 o 
  -5  -4   5        0.03        1.83      1.82 o 
  -4  -4   5        0.58        3.27      5.82 o 
  -3  -4   5        2.42        3.47      1.68 o 
  -2  -4   5        0.69        1.10      1.89 o 
  -1  -4   5       48.08       53.64      3.26 o 
   0  -4   5        1.04       -0.48      1.84 o 
   1  -4   5      186.38      201.11      9.41 o 
   2  -4   5       73.95       73.75      2.19 o 
   3  -4   5       25.63       22.14      1.33 o 
   4  -4   5        2.97        3.53      1.06 o 
   5  -4   5        1.30        1.49      1.36 o 
   6  -4   5        2.64        6.66      3.20 o 
   7  -4   5       21.42       22.39      2.78 o 
   8  -4   5        2.34        0.25      1.25 o 
   9  -4   5        0.37        1.41      1.67 o 
  -6  -3   5        4.15        8.15      2.44 o 
  -5  -3   5        8.65        7.41      2.23 o 
  -4  -3   5       30.92       32.07      7.03 o 
  -3  -3   5        0.61        1.61      1.46 o 
  -2  -3   5        0.03        2.27      1.22 o 
  -1  -3   5       24.03       24.16      2.08 o 
   0  -3   5       29.28       30.31      1.19 o 
   1  -3   5       11.73        8.74      0.84 o 
   2  -3   5       20.80       24.98      2.45 o 
   3  -3   5       35.81       39.17      1.62 o 
   4  -3   5        0.74        0.28      0.70 o 
   5  -3   5        0.00        0.97      0.64 o 
   6  -3   5        1.21        4.26      3.04 o 
   7  -3   5        0.00        2.68      1.24 o 
   8  -3   5        5.15        8.20      1.67 o 
   9  -3   5        0.00       -0.67      1.40 o 
  -7  -2   5       23.21       24.18      3.18 o 
  -6  -2   5        5.46        4.93      1.96 o 
  -5  -2   5       12.36        9.89      2.12 o 
  -4  -2   5       18.69       21.63      2.46 o 
  -3  -2   5        0.14        0.58      2.94 o 
  -2  -2   5        1.91        3.38      1.28 o 
  -1  -2   5       21.25       19.99      1.42 o 
   0  -2   5        1.79        1.60      0.56 o 
   1  -2   5      185.74      185.86      4.41 o 
   2  -2   5       13.74       13.42      0.79 o 
   3  -2   5        0.94        0.71      0.53 o 
   4  -2   5        1.23        1.57      0.56 o 
   5  -2   5        0.13        2.45      1.94 o 
   6  -2   5        1.14        2.52      1.53 o 
   7  -2   5        1.11        0.85      1.03 o 
   8  -2   5        1.19        1.21      1.22 o 
   9  -2   5        0.01       -1.05      1.68 o 
  10  -2   5        0.50        1.63      1.63 o 
  -7  -1   5        6.91        5.00      2.07 o 
  -6  -1   5        0.07        0.42      1.46 o 
  -5  -1   5       87.76       81.47      4.23 o 
  -4  -1   5       21.00       16.35      2.13 o 
  -3  -1   5        0.00        0.35      0.47 o 
  -2  -1   5        4.29        4.80      1.49 o 
  -1  -1   5        5.43        5.72      0.58 o 
   0  -1   5      139.38      169.04      3.92 o 
   1  -1   5      726.83      755.58      8.53 o 
   2  -1   5      137.27      130.89      3.55 o 
   3  -1   5      148.60      141.84      2.99 o 
   4  -1   5       97.84      102.77      2.61 o 
   5  -1   5       37.51       37.53      1.29 o 
   6  -1   5       11.95       11.50      2.47 o 
   7  -1   5        0.55        0.89      0.62 o 
   8  -1   5        1.97        0.37      0.91 o 
   9  -1   5        0.21       -0.51      1.31 o 
  10  -1   5        0.08        1.57      2.31 o 
  -7   0   5        0.33        0.73      2.20 o 
  -6   0   5        1.67        1.29      1.54 o 
  -5   0   5       59.93       60.03      2.36 o 
  -4   0   5       33.45       30.37      1.52 o 
  -3   0   5       38.57       38.48      2.83 o 
  -2   0   5       24.92       22.09      2.62 o 
  -1   0   5       64.74       75.24      2.99 o 
   0   0   5        0.27        1.26      0.40 o 
   1   0   5      409.98      431.84      5.11 o 
   2   0   5        0.01        0.55      0.43 o 
   3   0   5     1611.28     1661.94     15.71 o 
   4   0   5       13.26       13.58      0.77 o 
   5   0   5       61.12       65.88      4.45 o 
   6   0   5       42.01       44.93      1.56 o 
   7   0   5        0.00        1.17      0.65 o 
   8   0   5        5.87        1.44      1.57 o 
   9   0   5        0.01       -0.97      1.18 o 
  10   0   5        0.02       -0.97      1.48 o 
  -7   1   5        0.33       -0.52      2.20 o 
  -6   1   5       14.86       13.36      2.16 o 
  -5   1   5       32.10       32.18      2.34 o 
  -4   1   5        0.28        0.82      0.75 o 
  -3   1   5       49.95       56.20      2.00 o 
  -2   1   5       16.80       17.79      1.11 o 
  -1   1   5        6.32        5.56      0.89 o 
   0   1   5        0.46        2.36      0.63 o 
   1   1   5       38.41       42.42      1.24 o 
   2   1   5       52.94       49.07      1.02 o 
   3   1   5       97.26      106.18      5.76 o 
   4   1   5      193.67      187.51      3.14 o 
   5   1   5       12.48       10.09      0.76 o 
   6   1   5        0.49        0.04      0.54 o 
   7   1   5        0.01        0.06      0.52 o 
   8   1   5       21.46       21.54      1.47 o 
   9   1   5       11.46        7.70      1.25 o 
  10   1   5        0.14        2.41      1.99 o 
  -7   2   5        1.21        0.84      2.10 o 
  -6   2   5        9.97       10.99      2.73 o 
  -5   2   5       22.15       21.55      2.33 o 
  -4   2   5       45.53       44.39      1.95 o 
  -3   2   5      696.59      684.00     10.32 o 
  -2   2   5       26.70       26.80      1.72 o 
  -1   2   5      157.97      151.27      2.79 o 
   0   2   5      365.78      368.86      4.71 o 
   1   2   5      152.87      162.50      3.70 o 
   2   2   5       31.37       31.09      4.30 o 
   3   2   5      128.93      131.12      3.15 o 
   4   2   5       28.92       28.96      0.99 o 
   5   2   5       29.43       32.54      1.07 o 
   6   2   5        0.24       -0.29      1.36 o 
   7   2   5        3.25        4.30      1.21 o 
   8   2   5        0.20        0.75      0.70 o 
   9   2   5        0.30        1.86      0.98 o 
  10   2   5        0.03       -0.73      1.68 o 
  -7   3   5        3.18        3.55      1.89 o 
  -6   3   5        0.20        0.64      1.25 o 
  -5   3   5        1.21        1.89      1.06 o 
  -4   3   5      112.39      104.37      2.92 o 
  -3   3   5        3.65        2.64      1.34 o 
  -2   3   5       23.18       23.99      1.27 o 
  -1   3   5      145.93      142.93      2.75 o 
   0   3   5        0.04        0.84      0.84 o 
   1   3   5        8.86        8.99      0.61 o 
   2   3   5       26.88       25.12      1.37 o 
   3   3   5        0.13        0.16      0.79 o 
   4   3   5       12.65       12.48      1.07 o 
   5   3   5        1.21        2.56      1.05 o 
   6   3   5       92.57       94.56      2.47 o 
   7   3   5       18.15       17.61      1.58 o 
   8   3   5       15.17       14.90      3.88 o 
   9   3   5        0.06        0.14      0.78 o 
  10   3   5        0.01       -0.52      1.68 o 
  -7   4   5        4.02        2.61      2.00 o 
  -6   4   5        1.23       -0.31      1.73 o 
  -5   4   5       12.63       17.74      3.20 o 
  -4   4   5       12.39       14.02      2.68 o 
  -3   4   5       59.81       53.78      2.41 o 
  -2   4   5        2.37        3.22      2.71 o 
  -1   4   5       48.43       51.92      2.07 o 
   0   4   5       46.01       45.54      2.42 o 
   1   4   5       19.67       20.19      0.85 o 
   2   4   5      120.39      107.33      7.50 o 
   3   4   5       21.00       18.07      1.70 o 
   4   4   5        0.63        1.19      0.80 o 
   5   4   5       33.20       35.36      1.39 o 
   6   4   5        6.51        8.68      1.23 o 
   7   4   5        0.09        1.62      1.35 o 
   8   4   5       69.02       61.22      3.70 o 
   9   4   5       13.04       17.99      2.07 o 
  -6   5   5        3.35        3.32      1.89 o 
  -5   5   5        0.03        0.29      1.22 o 
  -4   5   5       35.17       32.31      5.61 o 
  -3   5   5        8.66        5.21      0.87 o 
  -2   5   5       55.15       45.47      1.75 o 
  -1   5   5       10.28       10.07      0.91 o 
   0   5   5       12.31       11.43      1.25 o 
   1   5   5       72.85       72.74      2.13 o 
   2   5   5      170.61      162.74      2.87 o 
   3   5   5        2.42        1.54      0.50 o 
   4   5   5        1.33        1.28      0.53 o 
   5   5   5        0.73        1.70      0.64 o 
   6   5   5        3.31        2.40      0.86 o 
   7   5   5        0.02        1.15      0.75 o 
   8   5   5        0.01        0.38      1.11 o 
   9   5   5        0.79        0.10      2.10 o 
  -6   6   5        0.10       -0.05      1.37 o 
  -5   6   5        0.73        0.49      3.25 o 
  -4   6   5        6.35        3.86      1.57 o 
  -3   6   5        5.17        7.08      1.68 o 
  -2   6   5       27.36       26.38      1.46 o 
  -1   6   5        0.00       -0.54      0.68 o 
   0   6   5        9.49       12.01      1.13 o 
   1   6   5      130.95      118.89      6.45 o 
   2   6   5       30.17       29.87      1.31 o 
   3   6   5       52.32       47.06      1.62 o 
   4   6   5        8.38        7.73      1.62 o 
   5   6   5       19.08       19.25      2.24 o 
   6   6   5        0.24        0.20      0.87 o 
   7   6   5        0.58        1.50      1.31 o 
   8   6   5        3.21        4.93      2.94 o 
  -5   7   5        0.00       -0.63      2.20 o 
  -4   7   5        8.22        6.63      1.81 o 
  -3   7   5        1.71        2.05      1.45 o 
  -2   7   5        0.42       -0.38      1.13 o 
  -1   7   5       13.84       15.82      1.33 o 
   0   7   5       69.42       76.31      2.72 o 
   1   7   5       56.93       67.07      2.81 o 
   2   7   5      241.77      240.43      7.08 o 
   3   7   5        7.15        7.16      1.49 o 
   4   7   5        0.16        0.28      0.81 o 
   5   7   5       18.90       18.63      2.34 o 
   6   7   5        4.05        1.99      1.26 o 
   7   7   5        2.28        7.87      3.25 o 
   8   7   5        0.00       -0.10      2.20 o 
  -4   8   5        4.54        4.46      2.89 o 
  -3   8   5        0.00        0.70      1.26 o 
  -2   8   5        0.47        1.70      1.43 o 
  -1   8   5        8.05       11.23      2.32 o 
   0   8   5        1.46        1.69      1.09 o 
   1   8   5        0.01       -0.89      0.89 o 
   2   8   5        6.53        9.43      1.22 o 
   3   8   5        9.47        9.95      1.93 o 
   4   8   5       28.75       25.09      3.93 o 
   5   8   5        1.13        0.85      1.47 o 
   6   8   5        3.95        1.36      2.52 o 
   7   8   5        1.38        1.68      2.73 o 
  -3   9   5        8.44       15.39      2.75 o 
  -2   9   5       17.28       19.83      2.60 o 
  -1   9   5        4.05        6.95      1.78 o 
   0   9   5        4.91        6.85      1.19 o 
   1   9   5       21.70       25.82      1.89 o 
   2   9   5        1.67        3.75      1.27 o 
   3   9   5       15.80       14.78      2.48 o 
   4   9   5        2.00        1.30      3.04 o 
   5   9   5        0.05        1.36      2.52 o 
  -1  10   5        1.65       -0.73      2.52 o 
   0  10   5        1.83        2.31      2.73 o 
   1  10   5        0.61       -0.63      1.99 o 
   2  10   5        0.64       -0.04      1.22 o 
   3  10   5       24.94       27.49      4.41 o 
   4  10   5       13.89       19.94      4.62 o 
  -2  -7   6        1.92        1.37      1.82 o 
  -1  -7   6        0.07        0.53      1.81 o 
   0  -7   6        0.35        1.49      1.86 o 
   1  -7   6        0.60        3.05      4.77 o 
   2  -7   6        9.65       10.22      2.30 o 
   3  -7   6        0.09        0.21      1.78 o 
   4  -7   6        4.70        2.41      2.10 o 
   5  -7   6        0.16        1.46      1.42 o 
  -3  -6   6        1.42        1.25      1.86 o 
  -2  -6   6        2.55        1.83      1.92 o 
  -1  -6   6        5.58        5.26      2.10 o 
   0  -6   6        3.38        3.50      1.78 o 
   1  -6   6        7.71        9.79      2.26 o 
   2  -6   6        4.67        6.61      1.86 o 
   3  -6   6        0.01       -0.86      0.86 o 
   4  -6   6        0.59        1.43      1.31 o 
   5  -6   6        0.20       -0.24      1.08 o 
   6  -6   6        2.41        3.18      5.77 o 
   7  -6   6        2.39        4.01      2.00 o 
  -4  -5   6        5.14       10.50      2.78 o 
  -3  -5   6        0.13       -0.01      1.36 o 
  -2  -5   6        0.15        1.91      2.41 o 
  -1  -5   6        2.53        3.19      4.20 o 
   0  -5   6       75.60       73.82      4.28 o 
   1  -5   6       70.93       69.55      6.30 o 
   2  -5   6        1.22        1.42      0.83 o 
   3  -5   6        1.93        3.85      1.20 o 
   4  -5   6        7.61        8.00      1.12 o 
   5  -5   6        0.29       -0.84      1.78 o 
   6  -5   6        2.59        1.65      1.33 o 
   7  -5   6        4.94        4.35      1.63 o 
   8  -5   6        0.00       -0.46      1.48 o 
  -5  -4   6        6.34        1.43      1.94 o 
  -4  -4   6        1.32        2.83      2.73 o 
  -3  -4   6        3.64        1.96      1.65 o 
  -2  -4   6       29.41       30.25      3.73 o 
  -1  -4   6        4.41        6.91      1.66 o 
   0  -4   6        3.72        6.89      1.70 o 
   1  -4   6      169.25      174.90      5.90 o 
   2  -4   6       26.06       27.83      2.38 o 
   3  -4   6       61.94       58.04      2.13 o 
   4  -4   6        1.94        0.70      1.15 o 
   5  -4   6        2.80        2.54      1.59 o 
   6  -4   6        0.74        0.47      1.11 o 
   7  -4   6        1.39       12.31      4.56 o 
   8  -4   6        0.03        1.19      1.43 o 
  -6  -3   6        5.85        4.30      2.62 o 
  -5  -3   6        4.34        9.66      2.58 o 
  -4  -3   6        0.99        1.32      1.73 o 
  -3  -3   6        0.31        0.10      1.47 o 
  -2  -3   6        0.05       -0.91      1.05 o 
  -1  -3   6        2.47        4.27      3.41 o 
   0  -3   6       21.16       21.26      1.79 o 
   1  -3   6       20.86       16.49      1.04 o 
   2  -3   6        3.93        4.95      0.92 o 
   3  -3   6       87.85       89.93      5.81 o 
   4  -3   6      101.86      100.64      3.37 o 
   5  -3   6        0.13       -0.64      0.64 o 
   6  -3   6        0.26       -0.01      0.51 o 
   7  -3   6        0.20        0.81      1.13 o 
   8  -3   6        7.26        6.07      1.55 o 
   9  -3   6        8.20        8.16      1.78 o 
  -6  -2   6        0.26        5.21      3.67 o 
  -5  -2   6        3.72        7.36      2.17 o 
  -4  -2   6        4.53        4.17      2.52 o 
  -3  -2   6       31.33       32.69      4.83 o 
  -2  -2   6        2.54        3.47      4.46 o 
  -1  -2   6        0.49        0.66      0.47 o 
   0  -2   6       60.51       56.51      1.64 o 
   1  -2   6        3.95        5.57      1.03 o 
   2  -2   6        0.64        0.32      0.79 o 
   3  -2   6       93.50       88.84      2.34 o 
   4  -2   6       14.89       16.74      1.10 o 
   5  -2   6        0.33       -0.61      0.61 o 
   6  -2   6        1.04        0.98      0.59 o 
   7  -2   6        1.27        1.00      0.98 o 
   8  -2   6        0.36        1.63      1.52 o 
   9  -2   6        3.59        0.42      1.47 o 
  -6  -1   6        0.24        2.39      1.88 o 
  -5  -1   6        7.71        9.44      2.25 o 
  -4  -1   6        2.06        2.55      1.65 o 
  -3  -1   6        6.75        9.10      1.67 o 
  -2  -1   6       16.02       14.35      1.21 o 
  -1  -1   6        0.40       -0.58      0.58 o 
   0  -1   6       12.67       10.86      1.21 o 
   1  -1   6       84.14       76.12      1.76 o 
   2  -1   6        0.67        2.11      1.41 o 
   3  -1   6       20.13       17.45      1.07 o 
   4  -1   6        0.32        0.00      0.54 o 
   5  -1   6        6.23        6.99      0.88 o 
   6  -1   6       67.16       60.94      2.96 o 
   7  -1   6        0.63       -0.55      0.62 o 
   8  -1   6        2.97        4.34      1.32 o 
   9  -1   6        1.04        1.05      1.28 o 
  10  -1   6        0.21       -0.84      2.20 o 
  -6   0   6       17.05       17.23      2.36 o 
  -5   0   6       20.76       19.24      2.40 o 
  -4   0   6        0.76        0.79      1.25 o 
  -3   0   6       36.41       35.07      2.00 o 
  -2   0   6        0.02        1.84      0.84 o 
  -1   0   6       13.34       11.33      2.15 o 
   0   0   6        2.01        3.06      0.60 o 
   1   0   6       98.61       89.50      1.86 o 
   2   0   6        1.29        1.80      0.42 o 
   3   0   6       52.75       50.55      1.65 o 
   4   0   6       49.28       49.71      1.42 o 
   5   0   6      153.74      142.24      4.91 o 
   6   0   6       23.44       21.91      1.16 o 
   7   0   6        4.95        3.11      1.40 o 
   8   0   6       26.65       21.07      1.45 o 
   9   0   6        7.99        6.35      1.43 o 
  10   0   6        0.17       -0.42      1.89 o 
  -6   1   6        0.27        1.00      1.99 o 
  -5   1   6        8.35        8.03      1.32 o 
  -4   1   6       49.23       49.35      2.13 o 
  -3   1   6      300.53      301.72      6.00 o 
  -2   1   6       67.72       69.29      3.03 o 
  -1   1   6        0.45        2.74      1.65 o 
   0   1   6        9.74        8.98      1.33 o 
   1   1   6        4.21        4.97      1.05 o 
   2   1   6        5.09        7.63      0.55 o 
   3   1   6        0.96        1.29      0.29 o 
   4   1   6        4.55        5.52      0.83 o 
   5   1   6       71.83       65.07      5.30 o 
   6   1   6        4.83        6.76      0.79 o 
   7   1   6        1.06        0.69      0.58 o 
   8   1   6        0.53        0.59      0.72 o 
   9   1   6        1.15       -0.38      0.82 o 
  10   1   6        0.62        0.10      1.78 o 
  -6   2   6        2.10        3.36      2.52 o 
  -5   2   6        5.24        7.92      1.29 o 
  -4   2   6       40.47       40.24      2.58 o 
  -3   2   6       16.17       17.95      1.31 o 
  -2   2   6       43.77       41.80      1.84 o 
  -1   2   6        4.75        3.76      1.31 o 
   0   2   6       44.15       44.25      1.39 o 
   1   2   6       53.39       54.81      1.96 o 
   2   2   6       29.96       27.31      1.51 o 
   3   2   6        0.20        0.08      0.94 o 
   4   2   6       12.31       13.55      1.33 o 
   5   2   6       18.50       16.27      0.94 o 
   6   2   6        0.62       -0.30      0.55 o 
   7   2   6        0.20        0.30      0.62 o 
   8   2   6        6.24        9.77      2.12 o 
   9   2   6        0.43        0.31      1.47 o 
  10   2   6        2.91        1.89      2.31 o 
  -6   3   6        1.28        2.70      1.63 o 
  -5   3   6       14.87       11.92      2.20 o 
  -4   3   6        0.58        3.47      0.94 o 
  -3   3   6       72.56       64.10      2.74 o 
  -2   3   6        6.05        7.58      1.39 o 
  -1   3   6      108.18       98.04      2.48 o 
   0   3   6       32.66       28.86      1.43 o 
   1   3   6       25.59       26.63      1.91 o 
   2   3   6       55.76       56.13      2.22 o 
   3   3   6       20.39       21.40      1.52 o 
   4   3   6        0.02       -0.78      0.78 o 
   5   3   6      108.84      111.35      3.66 o 
   6   3   6        8.14        7.24      0.79 o 
   7   3   6        4.09        3.95      0.80 o 
   8   3   6        3.63        5.07      2.36 o 
   9   3   6        0.50        3.87      1.52 o 
  10   3   6        5.06        3.99      2.52 o 
  -6   4   6       14.71       18.82      2.78 o 
  -5   4   6        0.19        0.58      1.30 o 
  -4   4   6        3.91        2.92      0.98 o 
  -3   4   6        8.26        8.56      1.23 o 
  -2   4   6        0.39       -0.61      0.87 o 
  -1   4   6       21.54       21.50      1.18 o 
   0   4   6       19.53       17.79      1.03 o 
   1   4   6       33.26       34.17      1.32 o 
   2   4   6        7.68        7.31      1.19 o 
   3   4   6        0.07        0.00      0.70 o 
   4   4   6        0.09        0.61      0.94 o 
   5   4   6        7.37        6.78      1.31 o 
   6   4   6        0.80        1.29      1.08 o 
   7   4   6        1.10       -0.89      0.96 o 
   8   4   6        1.47        1.60      1.28 o 
   9   4   6       14.82       10.23      2.09 o 
  -6   5   6        0.08        0.66      1.84 o 
  -5   5   6        1.30        1.26      1.48 o 
  -4   5   6        7.47        5.81      1.56 o 
  -3   5   6        0.90        2.15      0.90 o 
  -2   5   6       35.01       26.79      1.84 o 
  -1   5   6        7.34        6.32      0.86 o 
   0   5   6        2.99        2.84      0.77 o 
   1   5   6        4.88        5.94      0.77 o 
   2   5   6       37.82       40.74      2.34 o 
   3   5   6        3.74        4.84      1.73 o 
   4   5   6       36.64       39.18      2.36 o 
   5   5   6        0.00        0.23      0.85 o 
   6   5   6        1.33        1.23      1.08 o 
   7   5   6        4.16        5.22      1.49 o 
   8   5   6        2.12        2.26      1.43 o 
   9   5   6        8.66       10.85      3.93 o 
  -5   6   6        0.00        1.00      1.48 o 
  -4   6   6        5.62        1.92      1.46 o 
  -3   6   6        1.56        1.66      1.39 o 
  -2   6   6       48.53       35.93      1.67 o 
  -1   6   6      108.04       94.03      2.77 o 
   0   6   6       34.90       35.11      2.25 o 
   1   6   6       13.05       11.51      1.33 o 
   2   6   6       13.57       11.50      1.74 o 
   3   6   6       93.34       99.40      3.99 o 
   4   6   6       67.83       68.85      3.22 o 
   5   6   6        0.02        1.23      1.21 o 
   6   6   6        0.06       -1.02      1.11 o 
   7   6   6        1.76        3.01      1.32 o 
   8   6   6        0.86        0.75      1.32 o 
  -5   7   6        0.01        0.04      1.34 o 
  -4   7   6        0.02        0.72      1.36 o 
  -3   7   6        0.13        0.86      1.34 o 
  -2   7   6        7.13        7.20      1.55 o 
  -1   7   6       13.69       12.16      1.18 o 
   0   7   6        3.79        5.94      1.50 o 
   1   7   6      186.86      189.00      4.62 o 
   2   7   6       18.81       14.98      1.13 o 
   3   7   6        3.32        5.64      1.54 o 
   4   7   6       12.35       13.69      3.57 o 
   5   7   6        3.58        6.58      1.61 o 
   6   7   6       12.30       12.30      2.01 o 
   7   7   6        0.09       -1.19      1.34 o 
   8   7   6        0.02       -0.63      2.20 o 
  -4   8   6        3.24       10.39      5.46 o 
  -3   8   6        0.42        0.00      1.28 o 
  -2   8   6        2.78        7.02      1.91 o 
  -1   8   6        0.56        0.11      0.78 o 
   0   8   6        2.35        3.21      1.08 o 
   1   8   6        0.01        0.26      0.68 o 
   2   8   6        3.54        1.84      2.20 o 
   3   8   6        0.43        1.92      3.83 o 
   4   8   6        6.73        7.68      1.88 o 
   5   8   6        0.23        1.07      1.51 o 
   6   8   6        0.45        2.17      1.41 o 
   7   8   6        1.41        0.10      2.20 o 
  -2   9   6        5.36       12.49      3.99 o 
  -1   9   6       10.84       13.85      3.67 o 
   0   9   6        1.17        0.25      1.10 o 
   1   9   6        3.33        3.69      1.61 o 
   2   9   6        0.12       -0.21      1.52 o 
   3   9   6       19.60       24.05      3.99 o 
   4   9   6        9.61       11.82      3.31 o 
   5   9   6        0.12        0.10      2.10 o 
   0  10   6        2.91        4.30      2.73 o 
   1  10   6        0.03       -0.52      2.10 o 
   2  10   6        5.52        8.73      2.89 o 
   3  10   6        0.82        2.21      1.91 o 
   0  -7   7        0.58       -0.12      1.69 o 
   1  -7   7        3.84        6.77      2.41 o 
   2  -7   7        1.43        1.12      1.66 o 
   3  -7   7        0.01       -0.73      2.41 o 
   4  -7   7        0.10        1.47      2.10 o 
  -2  -6   7        4.52        4.14      2.16 o 
  -1  -6   7        0.01       -0.60      1.73 o 
   0  -6   7        2.04        1.09      1.69 o 
   1  -6   7        0.68        0.67      1.89 o 
   2  -6   7        0.29        1.30      1.55 o 
   3  -6   7        0.27        1.26      1.48 o 
   4  -6   7        2.42        2.10      1.41 o 
   5  -6   7        0.43        0.42      1.31 o 
   6  -6   7        0.12        0.71      1.39 o 
  -3  -5   7        0.79       -0.84      1.81 o 
  -2  -5   7       11.13       15.21      2.65 o 
  -1  -5   7        0.10        0.31      1.78 o 
   0  -5   7       11.18       14.77      2.33 o 
   1  -5   7       50.03       48.48      3.61 o 
   2  -5   7       22.86       20.36      2.44 o 
   3  -5   7        0.07        0.42      1.16 o 
   4  -5   7        0.00        0.84      1.07 o 
   5  -5   7        0.89        1.24      1.63 o 
   6  -5   7        0.66        0.28      1.11 o 
   7  -5   7        0.20        1.26      1.89 o 
  -4  -4   7        6.12        8.16      3.15 o 
  -3  -4   7        0.99        0.04      1.41 o 
  -2  -4   7        0.52        0.50      1.78 o 
  -1  -4   7        0.20        0.38      1.22 o 
   0  -4   7        6.35        6.76      1.87 o 
   1  -4   7       12.41       14.30      2.41 o 
   2  -4   7        0.05        0.43      1.11 o 
   3  -4   7       46.84       45.88      3.12 o 
   4  -4   7       16.71       18.14      1.49 o 
   5  -4   7        8.00        9.98      1.15 o 
   6  -4   7        1.17        1.75      1.42 o 
   7  -4   7        0.17        2.66      1.52 o 
   8  -4   7        1.47        1.42      1.56 o 
  -5  -3   7        2.60        2.28      2.23 o 
  -4  -3   7        1.68        4.74      2.21 o 
  -3  -3   7       30.89       31.92      3.36 o 
  -2  -3   7       20.73       14.12      2.38 o 
  -1  -3   7        1.54        3.75      3.04 o 
   0  -3   7        2.60        3.28      1.35 o 
   1  -3   7       11.21       10.92      1.56 o 
   2  -3   7       26.52       25.97      1.36 o 
   3  -3   7       36.53       32.43      2.47 o 
   4  -3   7        9.83        8.76      1.01 o 
   5  -3   7       11.67       13.56      1.25 o 
   6  -3   7        1.51        2.12      1.43 o 
   7  -3   7        0.20        0.40      1.07 o 
   8  -3   7        0.07        0.00      1.04 o 
   9  -3   7        0.90        0.00      1.89 o 
  -5  -2   7        1.03        1.64      1.94 o 
  -4  -2   7        8.50        7.97      2.09 o 
  -3  -2   7        7.00       12.09      2.25 o 
  -2  -2   7       25.69       25.55      2.62 o 
  -1  -2   7        0.14        0.83      1.17 o 
   0  -2   7        0.09        1.78      2.03 o 
   1  -2   7        3.70        3.04      1.63 o 
   2  -2   7       11.54       13.34      1.09 o 
   3  -2   7      161.71      155.33      4.36 o 
   4  -2   7        0.09        0.80      0.68 o 
   5  -2   7       25.71       26.69      2.16 o 
   6  -2   7       10.49       15.37      1.34 o 
   7  -2   7        0.07       -0.05      0.70 o 
   8  -2   7        1.24        1.21      1.63 o 
   9  -2   7        0.03        1.89      1.68 o 
  -5  -1   7        1.09        0.69      1.49 o 
  -4  -1   7        0.42        0.77      1.46 o 
  -3  -1   7       12.80       10.53      1.98 o 
  -2  -1   7        0.00       -1.42      1.42 o 
  -1  -1   7        9.82        9.22      0.89 o 
   0  -1   7        0.48        0.60      0.89 o 
   1  -1   7        2.88        4.06      0.70 o 
   2  -1   7       42.73       37.31      1.37 o 
   3  -1   7       12.06       13.35      1.04 o 
   4  -1   7       17.58       17.67      1.75 o 
   5  -1   7      212.11      196.49      5.97 o 
   6  -1   7       79.25       76.10      2.55 o 
   7  -1   7        0.66        1.34      0.95 o 
   8  -1   7        0.98        2.53      1.10 o 
   9  -1   7        0.04       -0.10      1.68 o 
  -6   0   7        0.04       -0.57      1.70 o 
  -5   0   7        1.38        3.04      1.74 o 
  -4   0   7        0.07       -1.18      1.38 o 
  -3   0   7       32.93       32.74      1.84 o 
  -2   0   7        4.18        6.19      0.99 o 
  -1   0   7        4.48        4.20      0.79 o 
   0   0   7        7.02        5.89      0.80 o 
   1   0   7       13.44       14.95      1.17 o 
   2   0   7        6.61        7.73      0.66 o 
   3   0   7       39.19       39.51      1.23 o 
   4   0   7       27.29       26.16      1.15 o 
   5   0   7       72.78       73.91     12.33 o 
   6   0   7       37.49       39.44      1.57 o 
   7   0   7        1.39        1.94      0.70 o 
   8   0   7        0.00       -0.24      0.63 o 
   9   0   7        0.90        3.15      2.20 o 
  10   0   7        0.23        0.84      2.20 o 
  -6   1   7        0.88       -1.36      2.20 o 
  -5   1   7        0.17        0.71      1.47 o 
  -4   1   7       24.66       27.02      1.94 o 
  -3   1   7       35.25       37.15      1.86 o 
  -2   1   7        3.17        4.01      0.92 o 
  -1   1   7       17.96       16.52      1.30 o 
   0   1   7       29.87       29.51      1.47 o 
   1   1   7        0.72        0.74      0.91 o 
   2   1   7       20.28       18.03      1.69 o 
   3   1   7        0.86        0.52      0.37 o 
   4   1   7       24.72       28.06      1.94 o 
   5   1   7       20.01       17.08      2.36 o 
   6   1   7       18.76       18.67      1.98 o 
   7   1   7        0.09       -0.09      0.60 o 
   8   1   7        0.17       -1.13      1.13 o 
   9   1   7        0.92        0.31      1.06 o 
  10   1   7        5.10        2.31      2.52 o 
  -6   2   7        2.84        3.99      2.83 o 
  -5   2   7        0.14       -0.01      0.77 o 
  -4   2   7        0.77        2.39      1.33 o 
  -3   2   7       42.73       47.15      2.09 o 
  -2   2   7      215.76      221.63      5.06 o 
  -1   2   7      714.96      717.60     10.82 o 
   0   2   7        0.04       -0.14      0.57 o 
   1   2   7       19.12       16.74      0.81 o 
   2   2   7      113.38      116.78      3.72 o 
   3   2   7       25.00       25.80      1.73 o 
   4   2   7       45.14       44.85      2.21 o 
   5   2   7       38.02       43.07      2.40 o 
   6   2   7        2.93        3.62      1.13 o 
   7   2   7        0.63        2.43      1.15 o 
   8   2   7        2.18        3.16      2.10 o 
   9   2   7        0.00       -1.17      1.25 o 
  10   2   7        1.87        3.46      2.73 o 
  -6   3   7        1.69        2.94      2.62 o 
  -5   3   7        4.25        3.78      1.71 o 
  -4   3   7       20.34       20.34      2.00 o 
  -3   3   7        1.20        1.86      1.07 o 
  -2   3   7       15.48       15.80      1.91 o 
  -1   3   7      154.13      153.69      4.85 o 
   0   3   7        2.76        4.17      1.17 o 
   1   3   7      206.99      206.60      9.23 o 
   2   3   7       26.78       28.71      1.96 o 
   3   3   7        0.00       -0.59      0.94 o 
   4   3   7        0.13        0.32      1.36 o 
   5   3   7        1.44        1.33      2.41 o 
   6   3   7       10.02       11.73      1.39 o 
   7   3   7        9.85       13.49      1.84 o 
   8   3   7        4.26        8.67      2.89 o 
   9   3   7        1.99        2.43      1.51 o 
  10   3   7        0.03       -1.47      2.20 o 
  -5   4   7        4.91        6.26      3.15 o 
  -4   4   7        0.52        0.52      0.80 o 
  -3   4   7        9.96       10.32      1.21 o 
  -2   4   7       44.18       40.65      2.04 o 
  -1   4   7        4.67        6.77      0.98 o 
   0   4   7        6.85        7.15      1.14 o 
   1   4   7        7.41        7.23      1.14 o 
   2   4   7        5.74        8.26      1.37 o 
   3   4   7        4.37        5.09      1.21 o 
   4   4   7        7.01        7.52      2.26 o 
   5   4   7        1.88        2.29      1.11 o 
   6   4   7        3.77        4.28      1.30 o 
   7   4   7       30.83       34.58      3.20 o 
   8   4   7        0.30       -0.15      0.93 o 
   9   4   7        0.13        0.73      1.28 o 
  -5   5   7        7.58       12.99      4.20 o 
  -4   5   7        1.53        2.50      1.54 o 
  -3   5   7        0.05        4.05      3.65 o 
  -2   5   7       42.82       40.37      2.68 o 
  -1   5   7        4.28        4.27      1.40 o 
   0   5   7       23.86       22.35      1.78 o 
   1   5   7        0.66        3.81      1.33 o 
   2   5   7        1.35        1.40      2.68 o 
   3   5   7       27.58       29.74      2.30 o 
   4   5   7       30.71       26.43      2.18 o 
   5   5   7        1.60        4.00      1.84 o 
   6   5   7        0.15       -0.37      1.03 o 
   7   5   7        1.17        0.00      1.57 o 
   8   5   7        0.01        1.38      1.38 o 
   9   5   7        0.57        0.58      1.43 o 
  -5   6   7        7.49       13.84      3.10 o 
  -4   6   7        0.00        0.98      1.78 o 
  -3   6   7        0.00       -1.18      1.18 o 
  -2   6   7        7.30        8.74      1.71 o 
  -1   6   7       12.53       11.16      1.18 o 
   0   6   7       40.53       34.29      1.65 o 
   1   6   7        0.66        1.52      1.84 o 
   2   6   7       27.46       29.18      2.68 o 
   3   6   7       30.41       33.79      2.52 o 
   4   6   7       49.52       49.14      4.93 o 
   5   6   7        9.65       12.80      2.83 o 
   6   6   7       14.38       18.09      2.68 o 
   7   6   7        7.05        7.91      2.57 o 
   8   6   7        0.12        0.27      1.28 o 
  -4   7   7        0.37       -0.19      1.46 o 
  -3   7   7        0.00        1.23      1.84 o 
  -2   7   7        4.35        5.38      1.73 o 
  -1   7   7        5.82        6.04      1.10 o 
   0   7   7        1.59        1.24      1.01 o 
   1   7   7       13.02       14.24      2.31 o 
   2   7   7       22.62       27.83      2.59 o 
   3   7   7       28.45       27.29      2.55 o 
   4   7   7       18.29       19.41      2.22 o 
   5   7   7        2.25        2.48      1.54 o 
   6   7   7       12.35       13.91      2.12 o 
   7   7   7        8.30        9.27      4.67 o 
   8   7   7        0.39        2.31      2.94 o 
  -3   8   7        3.02        4.09      3.04 o 
  -2   8   7        0.18        3.46      2.73 o 
  -1   8   7        0.72        2.94      2.62 o 
   0   8   7        0.64        1.79      2.41 o 
   1   8   7        1.24        1.07      2.73 o 
   2   8   7        0.66        3.42      1.55 o 
   3   8   7        7.62        7.39      2.04 o 
   4   8   7        0.55        1.68      1.56 o 
   5   8   7        0.84        0.31      1.63 o 
   6   8   7        0.04        1.85      1.66 o 
   7   8   7        0.17        2.20      2.94 o 
  -2   9   7        1.57       -1.47      2.73 o 
  -1   9   7       16.96       21.41      4.41 o 
   0   9   7        3.43        6.93      3.36 o 
   1   9   7        2.68        2.01      4.83 o 
   2   9   7        2.56        2.53      2.78 o 
   3   9   7        1.72        0.42      1.36 o 
   4   9   7        0.99        2.61      1.97 o 
   5   9   7        1.65        3.57      1.92 o 
   1  10   7        1.39        1.05      2.83 o 
   2  10   7        2.75        2.27      2.05 o 
   3  10   7        0.65       -2.83      3.15 o 
   0  -6   8        0.90        4.51      2.27 o 
   1  -6   8        0.45        1.95      2.01 o 
   2  -6   8        4.52        4.51      2.02 o 
   3  -6   8       15.97       18.14      3.99 o 
   4  -6   8        3.18        8.29      3.25 o 
   5  -6   8        0.01        1.26      1.89 o 
  -2  -5   8        3.20        3.18      2.01 o 
  -1  -5   8        1.06       17.52      5.46 o 
   0  -5   8        8.80        9.91      2.24 o 
   1  -5   8       22.88       25.40      3.03 o 
   2  -5   8       14.13       16.28      3.88 o 
   3  -5   8        0.48        1.08      1.41 o 
   4  -5   8        3.31        4.68      2.17 o 
   5  -5   8        7.94        7.21      1.56 o 
   6  -5   8        5.25        4.14      1.78 o 
  -3  -4   8        1.34        7.66      3.25 o 
  -2  -4   8        0.08       -0.86      1.94 o 
  -1  -4   8        0.64       -1.41      1.41 o 
   0  -4   8        6.09        8.00      4.04 o 
   1  -4   8        0.09        2.05      1.43 o 
   2  -4   8        1.25        1.31      1.68 o 
   3  -4   8       17.43       14.09      1.88 o 
   4  -4   8        0.00        1.19      0.92 o 
   5  -4   8        1.93        1.31      0.97 o 
   6  -4   8        4.27        7.06      1.74 o 
   7  -4   8        0.59       -0.17      1.20 o 
  -4  -3   8        2.14        6.77      2.36 o 
  -3  -3   8        1.02        0.52      1.71 o 
  -2  -3   8        2.08        2.80      1.76 o 
  -1  -3   8        0.46        0.10      2.31 o 
   0  -3   8        1.43        3.03      1.30 o 
   1  -3   8        1.38        0.93      1.24 o 
   2  -3   8        5.85        8.02      1.00 o 
   3  -3   8        8.92        7.67      1.04 o 
   4  -3   8        0.02        0.35      0.75 o 
   5  -3   8       26.86       25.48      1.78 o 
   6  -3   8        9.10       11.42      2.08 o 
   7  -3   8        0.02        0.35      1.06 o 
   8  -3   8        0.46       -2.41      2.41 o 
  -4  -2   8        1.80        3.32      1.87 o 
  -3  -2   8        0.01       -1.65      1.65 o 
  -2  -2   8        3.66        0.27      2.05 o 
  -1  -2   8       29.02       25.11      2.58 o 
   0  -2   8        1.09        0.17      1.15 o 
   1  -2   8        0.06        0.03      0.75 o 
   2  -2   8       12.13       12.19      1.07 o 
   3  -2   8        7.99        8.59      0.95 o 
   4  -2   8        8.37        6.23      1.63 o 
   5  -2   8       60.12       58.28      2.44 o 
   6  -2   8       11.59       10.46      1.23 o 
   7  -2   8        0.00        0.12      0.81 o 
   8  -2   8        0.49       -0.84      1.99 o 
  -5  -1   8        0.91        0.39      1.66 o 
  -4  -1   8        9.48        7.24      2.02 o 
  -3  -1   8        3.34        0.64      2.31 o 
  -2  -1   8        1.11        2.03      1.41 o 
  -1  -1   8       17.28       15.59      1.85 o 
   0  -1   8       14.31       14.08      1.56 o 
   1  -1   8        0.02        0.37      0.59 o 
   2  -1   8       13.80       13.69      1.05 o 
   3  -1   8       20.68       21.17      1.77 o 
   4  -1   8        6.71        7.05      0.93 o 
   5  -1   8       27.07       26.12      1.61 o 
   6  -1   8        0.00        1.55      0.75 o 
   7  -1   8        4.00        5.82      0.96 o 
   8  -1   8        0.58        0.10      1.57 o 
   9  -1   8        0.27        4.30      2.41 o 
  -5   0   8        0.91        3.27      1.99 o 
  -4   0   8        1.33        0.14      1.36 o 
  -3   0   8        0.19        0.84      1.42 o 
  -2   0   8        0.07        1.19      1.96 o 
  -1   0   8        5.49        6.09      0.94 o 
   0   0   8        3.85        3.60      0.80 o 
   1   0   8       12.43       10.76      2.11 o 
   2   0   8        2.30        3.92      0.73 o 
   3   0   8       19.87       20.65      1.12 o 
   4   0   8       14.68       17.72      1.92 o 
   5   0   8        0.33       -0.52      0.52 o 
   6   0   8       21.48       19.96      1.16 o 
   7   0   8       75.64       66.66      3.30 o 
   8   0   8        9.05        9.13      1.61 o 
   9   0   8        0.11       -0.63      2.10 o 
  -5   1   8        7.62        7.47      2.08 o 
  -4   1   8        2.89        6.95      1.71 o 
  -3   1   8        2.26        3.84      1.04 o 
  -2   1   8       36.23       35.70      1.87 o 
  -1   1   8      143.38      129.72      3.39 o 
   0   1   8       14.08       16.23      1.87 o 
   1   1   8        0.26        2.83      1.31 o 
   2   1   8        0.01       -0.25      0.37 o 
   3   1   8        3.20        3.57      1.05 o 
   4   1   8        1.10        1.21      0.98 o 
   5   1   8        2.10        0.91      1.03 o 
   6   1   8        0.81        2.11      1.07 o 
   7   1   8        0.28       -1.11      1.11 o 
   8   1   8        1.78        0.79      1.57 o 
   9   1   8        0.19       -0.10      1.68 o 
  -5   2   8        3.28        7.87      2.73 o 
  -4   2   8        8.20        8.02      1.37 o 
  -3   2   8        0.13       -0.60      1.00 o 
  -2   2   8       37.61       41.49      2.19 o 
  -1   2   8       66.96       68.96      2.37 o 
   0   2   8       28.20       26.10      2.01 o 
   1   2   8       23.47       18.85      2.56 o 
   2   2   8       32.98       35.97      2.27 o 
   3   2   8        2.02        2.37      1.06 o 
   4   2   8        4.01        6.60      2.10 o 
   5   2   8        3.27        5.42      1.52 o 
   6   2   8       12.58       12.38      1.59 o 
   7   2   8        2.47        4.37      1.37 o 
   8   2   8        0.09       -0.14      1.07 o 
   9   2   8        0.00       -0.12      1.36 o 
  -5   3   8        3.85        8.29      3.04 o 
  -4   3   8        1.78        0.89      1.19 o 
  -3   3   8       18.49       16.23      1.49 o 
  -2   3   8        1.29        2.19      1.63 o 
  -1   3   8        1.44        1.13      0.81 o 
   0   3   8        0.72        2.88      1.99 o 
   1   3   8      184.62      185.18      5.71 o 
   2   3   8       28.32       26.93      2.15 o 
   3   3   8        5.43        7.67      1.51 o 
   4   3   8        8.07        6.50      1.39 o 
   5   3   8        2.27        4.86      1.26 o 
   6   3   8        4.59        5.64      1.33 o 
   7   3   8       44.65       45.83      3.04 o 
   8   3   8        0.53        0.79      1.19 o 
   9   3   8        0.01        3.20      1.56 o 
  -5   4   8        7.16       12.43      2.41 o 
  -4   4   8       25.28       26.29      2.63 o 
  -3   4   8        6.08        7.62      1.77 o 
  -2   4   8        0.80        0.71      0.78 o 
  -1   4   8        0.44        0.14      0.65 o 
   0   4   8       17.28       16.94      1.15 o 
   1   4   8       54.47       55.51      3.18 o 
   2   4   8        4.50        8.20      2.89 o 
   3   4   8       41.78       43.18      2.63 o 
   4   4   8        1.46        1.80      1.15 o 
   5   4   8        0.12        0.79      1.06 o 
   6   4   8        0.41        1.39      1.31 o 
   7   4   8        0.00       -1.18      1.31 o 
   8   4   8        0.26        0.52      1.15 o 
   9   4   8        1.85        4.62      2.36 o 
  -4   5   8        2.82        0.80      1.42 o 
  -3   5   8        0.35       -0.95      0.95 o 
  -2   5   8        4.64        4.34      1.59 o 
  -1   5   8       10.21       11.18      1.94 o 
   0   5   8        1.05        3.87      2.89 o 
   1   5   8       54.73       51.85      4.20 o 
   2   5   8        2.67        6.68      2.94 o 
   3   5   8       19.28       18.46      3.15 o 
   4   5   8        0.02       -0.39      1.07 o 
   5   5   8        0.31       -0.08      0.85 o 
   6   5   8        1.21        0.10      0.95 o 
   7   5   8        0.00        1.23      1.36 o 
   8   5   8        0.47        0.61      1.43 o 
   9   5   8        0.03        0.09      1.25 o 
  -4   6   8        0.32        1.89      2.41 o 
  -3   6   8        1.86        0.31      1.26 o 
  -2   6   8        1.99        1.37      0.90 o 
  -1   6   8        0.78        0.97      1.44 o 
   0   6   8       51.50       46.98      2.95 o 
   1   6   8       20.61       27.33      4.67 o 
   2   6   8       23.75       24.88      2.48 o 
   3   6   8       29.45       29.06      3.46 o 
   4   6   8       34.62       34.34      4.14 o 
   5   6   8       22.78       26.33      3.04 o 
   6   6   8        4.21        7.91      2.52 o 
   7   6   8        0.00        0.73      1.99 o 
   8   6   8        0.17        1.03      1.58 o 
  -3   7   8        0.16        1.47      2.62 o 
  -2   7   8        0.04       -0.42      2.10 o 
  -1   7   8        0.11        0.47      1.09 o 
   0   7   8        2.41        3.68      2.05 o 
   1   7   8       23.57       24.25      3.15 o 
   2   7   8       10.09       12.15      2.03 o 
   3   7   8      101.46      105.09      9.44 o 
   4   7   8        1.12        1.15      1.41 o 
   5   7   8        0.60        2.24      2.52 o 
   6   7   8        2.73        2.39      1.76 o 
   7   7   8        2.36        6.08      2.07 o 
  -2   8   8        2.62        1.68      2.73 o 
  -1   8   8        0.42       -1.78      2.73 o 
   0   8   8        5.90        4.35      1.62 o 
   1   8   8        0.07       -0.42      1.30 o 
   2   8   8        0.86       -0.25      1.30 o 
   3   8   8        4.92        5.64      2.07 o 
   4   8   8        0.37        2.49      1.69 o 
   5   8   8        1.80        4.66      1.86 o 
   6   8   8        0.09        0.25      1.48 o 
  -1   9   8        4.63        2.20      2.94 o 
   0   9   8        6.44        5.04      3.46 o 
   1   9   8        7.71        7.77      2.47 o 
   2   9   8        3.05        2.54      1.70 o 
   3   9   8        3.85        4.09      2.15 o 
   4   9   8        0.06        1.67      1.78 o 
   5   9   8        2.87        3.25      2.04 o 
   0  -5   9        6.10        5.86      2.68 o 
   1  -5   9        1.16       -1.70      1.74 o 
   2  -5   9        4.78        8.04      2.25 o 
   3  -5   9        5.52        5.83      4.72 o 
   4  -5   9        3.22        1.73      1.73 o 
   5  -5   9        2.44        3.99      2.41 o 
  -1  -4   9        0.45       -0.39      1.67 o 
   0  -4   9        0.20       -1.30      1.63 o 
   1  -4   9        0.46        4.61      3.99 o 
   2  -4   9       20.95       24.52      2.58 o 
   3  -4   9       12.09       14.06      2.27 o 
   4  -4   9        0.61       -0.73      0.94 o 
   5  -4   9        0.08       -0.40      0.92 o 
   6  -4   9        0.39       -1.31      1.34 o 
   7  -4   9        3.31        5.46      2.52 o 
  -2  -3   9        0.29        1.18      1.60 o 
  -1  -3   9       10.94        8.20      2.08 o 
   0  -3   9        4.13        4.59      1.99 o 
   1  -3   9        1.30        0.77      1.30 o 
   2  -3   9        0.58        1.02      0.78 o 
   3  -3   9        0.21       -0.31      0.86 o 
   4  -3   9        2.22        2.22      0.95 o 
   5  -3   9        0.32        0.22      0.88 o 
   6  -3   9        0.20        0.25      1.03 o 
   7  -3   9        0.02       -0.10      1.68 o 
   8  -3   9        1.01        0.31      2.10 o 
  -3  -2   9        0.04        1.15      1.81 o 
  -2  -2   9        4.83        4.07      2.20 o 
  -1  -2   9       12.29        9.99      1.95 o 
   0  -2   9        7.54        8.74      1.79 o 
   1  -2   9        0.23        0.66      0.61 o 
   2  -2   9        1.81        1.25      0.73 o 
   3  -2   9        0.99        1.84      0.85 o 
   4  -2   9        6.29        5.61      1.00 o 
   5  -2   9       25.40       23.15      1.99 o 
   6  -2   9        1.56        3.06      2.33 o 
   7  -2   9        5.62        7.45      2.62 o 
   8  -2   9        0.35       -0.31      1.99 o 
  -4  -1   9        6.41       15.63      3.36 o 
  -3  -1   9        0.21        0.11      1.30 o 
  -2  -1   9        0.41        2.69      1.46 o 
  -1  -1   9        0.20        0.02      1.31 o 
   0  -1   9        1.86        0.89      1.25 o 
   1  -1   9       17.61       13.89      1.18 o 
   2  -1   9        0.11       -0.35      0.59 o 
   3  -1   9        3.12        6.87      1.62 o 
   4  -1   9        4.21        4.55      1.20 o 
   5  -1   9        3.36        1.60      0.72 o 
   6  -1   9        1.36        2.55      1.40 o 
   7  -1   9       88.37       75.34      5.35 o 
   8  -1   9       14.05       11.75      3.04 o 
   9  -1   9        0.17        0.84      1.89 o 
  -4   0   9        4.60        8.55      2.29 o 
  -3   0   9        1.39        7.00      2.41 o 
  -2   0   9        4.92        7.95      1.71 o 
  -1   0   9        0.17       -0.71      0.71 o 
   0   0   9        0.27       -0.24      0.88 o 
   1   0   9       12.14       12.50      4.01 o 
   2   0   9       24.18       18.96      1.17 o 
   3   0   9        0.00        2.14      1.35 o 
   4   0   9        0.31        2.76      1.89 o 
   5   0   9        0.01        1.52      1.00 o 
   6   0   9        3.01        2.68      1.68 o 
   7   0   9        4.37        6.29      1.67 o 
   8   0   9       11.97       13.36      2.11 o 
  -4   1   9        5.60        4.73      3.04 o 
  -3   1   9        0.00        0.04      1.08 o 
  -2   1   9        0.03        0.11      0.93 o 
  -1   1   9        0.35        0.74      0.76 o 
   0   1   9        0.01        0.80      1.78 o 
   1   1   9       27.45       26.54      1.78 o 
   2   1   9       15.99       18.26      1.82 o 
   3   1   9        4.50        6.21      1.34 o 
   4   1   9        4.51        4.49      1.22 o 
   5   1   9        1.28        2.36      2.78 o 
   6   1   9        0.34        0.63      1.11 o 
   7   1   9        0.09        0.52      1.78 o 
   8   1   9        1.78        1.68      1.41 o 
   9   1   9        3.91        5.56      2.73 o 
  -4   2   9        4.84        6.99      3.20 o 
  -3   2   9        0.88        1.18      1.05 o 
  -2   2   9        0.01       -1.04      1.06 o 
  -1   2   9        0.06        0.33      1.08 o 
   0   2   9      144.40      141.05      3.55 o 
   1   2   9       99.98      103.09      4.20 o 
   2   2   9        7.69       11.18      1.61 o 
   3   2   9        8.50       11.60      2.62 o 
   4   2   9       30.13       28.27      2.34 o 
   5   2   9        2.57        3.09      1.25 o 
   6   2   9        6.57        9.06      1.71 o 
   7   2   9        1.39        2.85      1.36 o 
   8   2   9        0.00        1.40      2.31 o 
   9   2   9        3.68        1.58      1.58 o 
  -3   3   9        0.68        4.71      1.68 o 
  -2   3   9       23.88       24.83      1.90 o 
  -1   3   9        0.29        0.27      0.77 o 
   0   3   9        0.26        1.73      2.68 o 
   1   3   9       94.50      106.29      5.35 o 
   2   3   9        2.64        2.89      1.34 o 
   3   3   9       60.74       69.33      7.76 o 
   4   3   9        1.99        0.01      0.88 o 
   5   3   9        0.18        1.05      1.03 o 
   6   3   9        0.02       -0.42      1.13 o 
   7   3   9        0.14        0.86      1.21 o 
   8   3   9        3.75        1.71      1.51 o 
   9   3   9        0.22        0.86      1.84 o 
  -4   4   9        0.53       -2.41      2.41 o 
  -3   4   9        2.13        3.96      1.42 o 
  -2   4   9        2.30        1.60      0.98 o 
  -1   4   9        1.07        1.62      1.33 o 
   0   4   9       45.67       51.08      3.21 o 
   1   4   9        9.82       11.48      1.99 o 
   2   4   9        0.00        1.02      1.33 o 
   3   4   9       48.27       47.40      3.08 o 
   4   4   9       10.72       10.82      3.57 o 
   5   4   9        0.08        0.74      1.18 o 
   6   4   9        2.11        3.70      1.47 o 
   7   4   9        0.01       -0.73      1.33 o 
   8   4   9        6.09        4.96      1.76 o 
   9   4   9        6.47        3.71      2.04 o 
  -3   5   9       10.57       18.99      3.99 o 
  -2   5   9        1.67        3.75      1.51 o 
  -1   5   9        0.19        2.57      1.48 o 
   0   5   9       12.78       16.42      2.45 o 
   1   5   9        0.65        2.82      1.73 o 
   2   5   9       25.03       29.88      2.46 o 
   3   5   9       45.79       50.97      3.26 o 
   4   5   9        8.78       11.85      3.52 o 
   5   5   9        1.06        2.00      2.05 o 
   6   5   9        1.18        0.99      1.42 o 
   7   5   9        0.18       -1.46      1.46 o 
   8   5   9        1.26        5.75      1.84 o 
  -3   6   9        0.30       -1.89      2.94 o 
  -2   6   9        0.26       -1.99      2.73 o 
  -1   6   9        0.70        0.21      1.05 o 
   0   6   9        7.87        8.14      2.05 o 
   1   6   9        4.06        5.07      1.66 o 
   2   6   9        3.79        5.25      1.78 o 
   3   6   9        4.22        7.27      2.36 o 
   4   6   9       17.68       18.48      2.41 o 
   5   6   9       16.15       16.69      2.48 o 
   6   6   9        6.09        5.49      2.52 o 
   7   6   9        0.04        2.81      1.79 o 
   8   6   9        3.26        5.65      2.57 o 
  -2   7   9        0.28        2.41      2.41 o 
  -1   7   9        1.63        2.58      2.41 o 
   0   7   9        0.17        0.06      1.11 o 
   1   7   9        4.28        5.17      1.78 o 
   2   7   9        0.20        0.95      1.46 o 
   3   7   9        0.16        0.27      1.37 o 
   4   7   9        0.71        2.02      1.67 o 
   5   7   9       22.23       23.85      4.62 o 
   6   7   9        2.47        4.55      1.89 o 
   7   7   9        0.08        0.55      1.51 o 
  -1   8   9        0.23        5.46      3.36 o 
   0   8   9        0.02        0.73      1.33 o 
   1   8   9        0.32        2.23      1.76 o 
   2   8   9        0.15        2.40      5.30 o 
   3   8   9        0.12        2.04      2.20 o 
   4   8   9        0.05       -1.63      1.78 o 
   5   8   9        3.31        0.52      1.70 o 
   6   8   9        0.05       -1.37      1.81 o 
   1   9   9        7.09        5.14      3.99 o 
   2   9   9        0.24        1.35      1.79 o 
   3   9   9        0.32       -0.05      2.05 o 
   4   9   9        3.94        2.62      3.15 o 
   1  -4  10        0.16        3.65      1.86 o 
   2  -4  10        0.00        3.08      1.89 o 
   3  -4  10        1.08        2.03      1.64 o 
   4  -4  10        0.09       -1.05      2.41 o 
  -1  -3  10        1.71        2.31      1.98 o 
   0  -3  10        0.78        2.12      2.83 o 
   1  -3  10        0.34        0.69      1.40 o 
   2  -3  10        1.23        2.46      1.38 o 
   3  -3  10        0.93        0.71      1.06 o 
   4  -3  10        0.67        1.24      0.99 o 
   5  -3  10        0.36        1.36      1.26 o 
   6  -3  10        0.00        3.99      2.41 o 
  -2  -2  10        0.87        2.15      1.86 o 
  -1  -2  10        3.66        7.70      3.73 o 
   0  -2  10        4.04        2.40      2.10 o 
   1  -2  10        3.71        1.68      1.20 o 
   2  -2  10        0.05       -0.29      0.66 o 
   3  -2  10        0.37        0.88      0.81 o 
   4  -2  10       10.14       13.28      1.97 o 
   5  -2  10        0.03       -0.16      1.04 o 
   6  -2  10        0.98        3.03      2.73 o 
   7  -2  10        3.16        0.94      1.89 o 
  -2  -1  10        4.38        3.13      2.47 o 
  -1  -1  10        1.05        1.95      1.42 o 
   0  -1  10        0.01        1.63      1.63 o 
   1  -1  10       12.99        9.30      1.21 o 
   2  -1  10        3.61        2.92      0.83 o 
   3  -1  10        0.37        0.00      1.47 o 
   4  -1  10        0.14        2.66      1.25 o 
   5  -1  10        8.41       10.01      1.84 o 
   6  -1  10        0.54        1.92      1.43 o 
   7  -1  10        1.77        2.28      1.48 o 
   8  -1  10        0.07       -0.31      1.99 o 
  -3   0  10        0.51        1.33      1.69 o 
  -2   0  10        1.01        2.32      2.20 o 
  -1   0  10        1.08       -0.50      1.15 o 
   0   0  10        2.41        1.78      1.04 o 
   1   0  10       16.58       14.01      1.31 o 
   2   0  10        3.35        4.34      1.33 o 
   3   0  10        4.20       13.95      4.93 o 
   4   0  10        0.34        0.45      1.11 o 
   5   0  10        0.55       17.85     12.75 o 
   6   0  10        5.85        7.02      1.81 o 
   7   0  10        0.03        2.36      1.55 o 
   8   0  10        9.93        7.18      1.89 o 
  -3   1  10       12.54        9.82      2.14 o 
  -2   1  10       12.14        9.09      1.94 o 
  -1   1  10        0.00        0.24      0.86 o 
   0   1  10        7.45        5.89      1.11 o 
   1   1  10       12.24       11.42      1.84 o 
   2   1  10        1.36        5.06      4.04 o 
   3   1  10        4.38        7.82      1.61 o 
   4   1  10        6.20        6.86      2.26 o 
   5   1  10        1.99        1.66      1.30 o 
   6   1  10        0.17        1.84      1.42 o 
   7   1  10        2.65        5.16      1.73 o 
   8   1  10        1.02        2.06      1.45 o 
   9   1  10        7.35        8.71      2.94 o 
  -3   2  10        0.14       -0.73      2.41 o 
  -2   2  10       19.17       17.71      1.66 o 
  -1   2  10        7.65        9.24      1.26 o 
   0   2  10       48.66       42.79      3.15 o 
   1   2  10       13.17       13.56      2.06 o 
   2   2  10        7.46        9.24      1.78 o 
   3   2  10        0.00        3.25      1.78 o 
   4   2  10        1.76        4.32      2.36 o 
   5   2  10        0.01        0.80      1.18 o 
   6   2  10        0.60        0.55      1.21 o 
   7   2  10        0.05       -0.45      1.21 o 
   8   2  10        0.93       -0.01      2.57 o 
   9   2  10        1.23        3.70      3.20 o 
  -3   3  10        5.41        6.93      2.83 o 
  -2   3  10        0.33        0.78      1.63 o 
  -1   3  10        6.72        9.84      2.05 o 
   0   3  10        3.91        5.39      2.78 o 
   1   3  10        1.34        1.73      1.52 o 
   2   3  10        1.10        1.62      1.28 o 
   3   3  10       23.86       24.08      2.68 o 
   4   3  10        2.00        0.80      1.18 o 
   5   3  10        6.88        9.32      2.83 o 
   6   3  10        2.58        1.99      1.41 o 
   7   3  10        0.18        4.13      1.61 o 
   8   3  10        1.47        0.84      1.89 o 
   9   3  10        3.88        0.63      2.10 o 
  -3   4  10       18.41       22.14      4.30 o 
  -2   4  10       12.80       17.45      3.25 o 
  -1   4  10        7.50        7.30      2.78 o 
   0   4  10        2.14        4.72      1.78 o 
   1   4  10        0.08        1.76      1.52 o 
   2   4  10       22.46       26.86      2.72 o 
   3   4  10       30.49       28.14      5.19 o 
   4   4  10        0.03        0.67      3.04 o 
   5   4  10        8.17       11.83      2.52 o 
   6   4  10        0.01       -0.15      1.11 o 
   7   4  10        0.04        4.72      2.62 o 
   8   4  10        0.04        0.15      1.36 o 
  -2   5  10        2.01        2.80      1.78 o 
  -1   5  10        0.07        0.89      1.63 o 
   0   5  10        0.28        3.14      1.85 o 
   1   5  10        6.19        6.53      1.92 o 
   2   5  10        9.09       11.15      1.97 o 
   3   5  10       46.70       49.28      7.14 o 
   4   5  10        7.54        9.08      3.10 o 
   5   5  10       29.37       30.61      3.41 o 
   6   5  10        1.32        3.11      1.63 o 
   7   5  10        0.42       -0.31      2.10 o 
   8   5  10        0.03        0.10      1.31 o 
  -2   6  10        0.29        2.83      2.73 o 
  -1   6  10        7.86       13.58      4.98 o 
   0   6  10        0.18        0.74      1.38 o 
   1   6  10        0.11       -0.98      1.51 o 
   2   6  10       11.09       10.49      2.33 o 
   3   6  10        1.44        1.08      1.52 o 
   4   6  10        0.52        3.79      1.78 o 
   5   6  10       59.33       68.42      9.81 o 
   6   6  10       19.94       24.61      2.89 o 
   7   6  10        0.47        1.85      1.61 o 
  -1   7  10        1.35       -1.15      2.94 o 
   0   7  10        1.21        1.82      1.66 o 
   1   7  10        0.00       -1.06      1.51 o 
   2   7  10        0.76        0.89      1.67 o 
   3   7  10        3.26        0.52      1.48 o 
   4   7  10        6.62        5.40      2.00 o 
   5   7  10        4.49        7.66      2.11 o 
   6   7  10        0.42        3.42      4.72 o 
   1   8  10        1.67        4.69      2.12 o 
   2   8  10        4.42        3.43      2.09 o 
   3   8  10        0.52        1.23      1.78 o 
   4   8  10        0.53       -0.01      1.45 o 
   5   8  10        0.20       -0.36      1.67 o 
   2  -3  11        0.34        0.63      2.41 o 
   3  -3  11        1.28        4.30      2.83 o 
   4  -3  11        3.23       -0.42      2.10 o 
   5  -3  11        1.06       -1.36      2.20 o 
   0  -2  11        3.78        3.36      3.25 o 
   1  -2  11        0.60        0.31      2.20 o 
   2  -2  11        0.38        0.21      2.31 o 
   3  -2  11        0.12       -1.47      2.41 o 
   4  -2  11        1.77        1.07      1.41 o 
   5  -2  11        0.20       -1.03      1.39 o 
   6  -2  11        0.02       -0.93      1.39 o 
  -1  -1  11        0.93        0.63      2.62 o 
   0  -1  11        2.91        9.44      3.78 o 
   1  -1  11        0.63       -0.63      2.41 o 
   2  -1  11        0.13       -0.73      2.10 o 
   3  -1  11        3.93        4.09      2.99 o 
   4  -1  11        0.30       -0.63      1.99 o 
   5  -1  11        1.90        2.96      3.88 o 
   6  -1  11        2.09        2.33      2.99 o 
   7  -1  11        0.01       -0.57      1.46 o 
  -1   0  11        0.12        0.84      2.73 o 
   0   0  11        0.29       -2.52      2.94 o 
   1   0  11        0.52       -1.22      1.22 o 
   2   0  11        0.72        0.53      1.21 o 
   3   0  11        8.18        8.29      2.10 o 
   4   0  11        7.00        8.61      1.71 o 
   5   0  11        0.76        1.82      1.43 o 
   6   0  11        0.23        3.61      1.74 o 
   7   0  11        0.17        0.92      1.51 o 
   8   0  11        0.11        0.84      1.89 o 
  -2   1  11        7.53       10.70      3.99 o 
  -1   1  11        0.13        1.26      2.62 o 
   0   1  11        7.86        6.26      1.89 o 
   1   1  11        4.41        6.66      1.99 o 
   2   1  11        5.00        3.91      3.10 o 
   3   1  11       29.95       31.95      2.76 o 
   4   1  11        1.84        4.07      1.64 o 
   5   1  11        2.64       -0.80      1.24 o 
   6   1  11        1.04        0.94      1.89 o 
   7   1  11        0.24        0.31      1.26 o 
   8   1  11        0.03       -1.21      1.48 o 
  -2   2  11        1.24        3.25      2.62 o 
  -1   2  11        0.63       -2.10      2.62 o 
   0   2  11       11.48       14.45      2.36 o 
   1   2  11       11.51       11.39      2.47 o 
   2   2  11       19.56       24.79      2.66 o 
   3   2  11        0.19       -0.20      1.28 o 
   4   2  11        1.60        2.52      1.99 o 
   5   2  11       17.50       19.00      3.93 o 
   6   2  11        7.33        6.49      3.25 o 
   7   2  11        0.52        3.30      4.35 o 
   8   2  11        0.19        1.31      3.15 o 
  -2   3  11        0.04       -1.05      2.52 o 
  -1   3  11        0.09       -0.43      1.40 o 
   0   3  11        0.96       -0.50      1.63 o 
   1   3  11        0.03       -0.13      1.31 o 
   2   3  11        1.46        4.81      3.20 o 
   3   3  11        3.71        3.15      1.58 o 
   4   3  11        2.45        4.85      2.36 o 
   5   3  11        0.76        2.68      1.55 o 
   6   3  11        0.85        1.83      2.73 o 
   7   3  11        0.06        1.16      1.73 o 
   8   3  11        0.20        1.15      1.56 o 
  -1   4  11        0.51        2.84      1.84 o 
   0   4  11        0.01        0.10      1.37 o 
   1   4  11        0.10        2.06      1.67 o 
   2   4  11        3.57       11.06      2.37 o 
   3   4  11        1.18        2.36      1.63 o 
   4   4  11        0.22        0.45      2.99 o 
   5   4  11        7.14       10.72      2.11 o 
   6   4  11        0.69        0.52      2.36 o 
   7   4  11        0.42        1.87      1.55 o 
   8   4  11        0.72        2.41      2.31 o 
  -1   5  11        6.15       14.10      2.82 o 
   0   5  11        1.66        1.63      1.70 o 
   1   5  11        0.00        4.09      4.72 o 
   2   5  11        4.98        6.77      1.93 o 
   3   5  11        0.07        4.87      4.14 o 
   4   5  11       11.94       17.56      4.41 o 
   5   5  11       17.70       14.86      2.46 o 
   6   5  11        2.36        5.67      2.03 o 
   7   5  11        0.41       -1.62      1.73 o 
   0   6  11        0.17        1.06      1.61 o 
   1   6  11        1.74        0.58      1.64 o 
   2   6  11        3.59        7.43      3.41 o 
   3   6  11        1.88        4.72      3.36 o 
   4   6  11        0.92        0.14      1.33 o 
   5   6  11        2.85        2.49      1.82 o 
   6   6  11        8.15        7.62      2.34 o 
   1   7  11        3.62        5.50      2.17 o 
   2   7  11        0.29        1.70      1.85 o 
   3   7  11        0.28        4.37      3.15 o 
   4   7  11        4.18        6.35      2.23 o 
   5   7  11        1.00        3.07      2.03 o 
   2  -1  12        0.22        1.68      2.73 o 
   3  -1  12        0.32       -0.42      2.20 o 
   4  -1  12        0.24        1.02      1.54 o 
   5  -1  12        0.04        1.73      2.36 o 
   1   0  12        0.00       -0.10      2.10 o 
   2   0  12        0.02        0.94      2.41 o 
   3   0  12        0.43        1.24      1.51 o 
   4   0  12        0.60        0.79      1.73 o 
   5   0  12        0.33        0.76      1.48 o 
   6   0  12        0.00       -0.20      1.34 o 
   0   1  12        1.70        4.83      2.94 o 
   1   1  12        0.06        1.78      2.62 o 
   2   1  12        8.50        6.64      1.99 o 
   3   1  12        2.76        6.58      2.15 o 
   4   1  12        0.23        3.58      2.41 o 
   5   1  12        1.93        3.94      1.67 o 
   6   1  12        3.08        4.38      1.73 o 
   7   1  12        0.25        1.98      2.05 o 
   0   2  12        7.53        4.93      3.25 o 
   1   2  12       11.44        7.89      2.83 o 
   2   2  12       15.71       19.17      3.83 o 
   3   2  12        2.54        4.08      1.76 o 
   4   2  12        1.76        4.54      1.85 o 
   5   2  12        1.59        2.40      1.73 o 
   6   2  12        0.00        0.26      1.33 o 
   7   2  12        0.00        3.50      1.82 o 
   0   3  12        0.02       -0.11      1.94 o 
   1   3  12        0.01        0.16      1.34 o 
   2   3  12       15.38       17.86      2.63 o 
   3   3  12        2.38        4.51      1.85 o 
   4   3  12        0.62        5.05      2.78 o 
   5   3  12        0.02       -0.31      1.37 o 
   6   3  12        0.11       -1.22      1.69 o 
   7   3  12        4.68        3.97      3.67 o 
   0   4  12        2.48        2.65      2.26 o 
   1   4  12        5.14        4.70      2.11 o 
   2   4  12        0.90        0.28      1.99 o 
   3   4  12        0.78       -0.94      1.76 o 
   4   4  12        0.95        0.96      1.59 o 
   5   4  12        0.16       -1.32      2.20 o 
   6   4  12        0.08        0.17      1.51 o 
   1   5  12        0.02        5.99      3.57 o 
   2   5  12        0.35        1.34      1.70 o 
   3   5  12        1.18        4.60      4.04 o 
   4   5  12        1.84        1.89      1.85 o 
   5   5  12        3.74        5.57      2.25 o 
   6   5  12        4.47        3.97      2.31 o 
   2   6  12        0.00       -0.95      1.82 o 
   3   6  12        0.09        0.10      1.56 o 
   4   6  12        1.41       -1.27      1.85 o 
   5   6  12        2.00        2.94      2.94 o 
   3   2  13        5.02        4.48      3.99 o 
   4   2  13        2.91        5.04      2.15 o 
   3   3  13        0.00        5.42      2.47 o 
   4   3  13        1.16        4.57      2.29 o 
                                                 
